# Supplementary material for: N-[(2-Chloro-8-methyl­quinolin-3-yl)meth­yl]-4-meth­oxy­aniline
Source: Acta Crystallogr Sect E Struct Rep Online. 2010 Oct 20;66(Pt 11):o2856–7. doi: 10.1107/S1600536810041061 (PMC3009236; doi:10.1107/S1600536810041061)
Supplement: Supplementary file 1 [file e-66-o2856-sup1.cif]

##############################################################################
###                                                                        ###
###        Electronic paper (Acta Crystallographica Section E)             ###
###                                                                        ###
##############################################################################
#                                                                            #
# This CIF contains the data in a paper accepted for publication in Acta     #
# Crystallographica Section E. It conforms to the requirements of Notes      #
# for Authors for Section E, and has been peer reviewed under the auspices   #
# of the IUCr Commission on Journals.                                        #
#                                                                            #
# Full details of the Crystallographic Information File format               #
# are given in the paper "The Crystallographic Information File (CIF):       #
# a New Standard Archive File for Crystallography" by S. R. Hall, F. H.      #
# Allen and I. D. Brown [Acta Cryst. (1991), A47, 655-685].                  #
#                                                                            #
# The current version of the core CIF dictionary is obtainable from          #
# ftp://ftp.iucr.org/pub/cif_core.dic. The current version number is 2.4.    #
#                                                                            #
# Software is freely available for graphical display of the structure(s) in  #
# this CIF.  For information consult the CIF home page http://www.iucr.org/  #
# cif/home.html                                                              #
#                                                                            #
# This file may be used for bona fide research purposes within the           #
# scientific community so long as proper attribution is given to the journal # 
# article from which it was obtained.                                        #
#                                                                            #
##############################################################################
                                             
data_global
_audit_creation_method     'WinGX routine CIF_UPDATE'
_audit_conform_dict_name     cif_core.dic
_audit_conform_dict_version     2.3
_journal_date_recd_electronic     2010-09-26
_journal_date_accepted     2010-10-12
_journal_name_full     'Acta Crystallographica, Section E'
_journal_year     2010
_journal_volume     66
_journal_issue     11
_journal_page_first     o2856
_journal_page_last     o2857
_journal_paper_category     QO
_journal_coeditor_code     LH5139
_publ_contact_author_name     'Sofiane, Bouacida '
_publ_contact_author_address
;
Unit\'e de Recherche de Chimie de l'Environnement et Mol\'eculaire Structurale,
CHEMS, Facult\'e des Sciences Exactes,
D\'epartement de Chimie, Universit\'e Mentouri--Constantine
25000 Algeria
D\'epartement de Chimie,
Facult des Sciences Exactes et Sciences de la Nature,
Universit Larbi Ben M'hidi, Oum El Bouaghi,
Algeria
;
_publ_contact_author_email     bouacida_sofiane@yahoo.fr
_publ_contact_author_fax     '00 (213) 31 81 88 16'
_publ_contact_author_phone     '00 (213) 74 45 27 14'
_publ_section_title
;
<i>N</i>-[(2-Chloro-8-methylquinolin-3-yl)methyl]-4-methoxyaniline
;
loop_
    _publ_author_name
    _publ_author_address
    'Raouf Boulcina'
;
Laboratoire des Produits Naturels d'Origine V\'eg\'etale et de
Synth\`ese Organique
PHYSYNOR
Universit\'e Mentouri--Constantine
25000 Constantine
Algeria
;
    'Nassima Benhamoud '
;
Unit\'e de Recherche de Chimie de l'Environnement et Mol\'eculaire Structurale,
CHEMS, Facult\'e des Sciences Exactes,
D\'epartement de Chimie, Universit\'e Mentouri--Constantine
25000 Algeria
;
    'Sofiane  Bouacida'
;
Unit\'e de Recherche de Chimie de l'Environnement et Mol\'eculaire Structurale,
CHEMS, Facult\'e des Sciences Exactes,
D\'epartement de Chimie, Universit\'e Mentouri--Constantine
25000 Algeria
D\'epartement de Chimie,
Facult des Sciences Exactes et Sciences de la Nature,
Universit Larbi Ben M'hidi, Oum El Bouaghi,
Algeria
;
    'Thierry Roisnel'
;
Centre de difractom\'etrie X
UMR 6226 CNRS Unit\'e Sciences Chimiques de Rennes
Universit\'e de Rennes I
263 Avenue du G\'en\'eral Leclerc
35042 Rennes
France
;
    'Abdelmadjid Debache'
;
Laboratoire des Produits Naturels d'Origine V\'eg\'etale et de
Synth\`ese Organique
PHYSYNOR
Universit\'e Mentouri--Constantine
25000 Constantine
Algeria
;
data_I
_chemical_name_systematic
;
<i>N</i>-[(2-Chloro-8-methylquinolin-3-yl)methyl]-4-methoxyaniline
;
_chemical_formula_moiety     'C18 H17 Cl N2 O'
_chemical_formula_sum     'C18 H17 Cl N2 O'
_chemical_formula_iupac     'C18 H17 Cl N2 O'
_chemical_formula_weight     312.79
_symmetry_cell_setting     orthorhombic
_symmetry_space_group_name_H-M     'C 2 c b'
_symmetry_space_group_name_Hall     'C -2bc 2'
loop_
    _symmetry_equiv_pos_as_xyz
    'x, y, z'
    'x, -y, -z'
    'x, -y+1/2, z+1/2'
    'x, y+1/2, -z+1/2'
    'x+1/2, y+1/2, z'
    'x+1/2, -y+1/2, -z'
    'x+1/2, -y+1, z+1/2'
    'x+1/2, y+1, -z+1/2'
_cell_length_a     7.30670(10)
_cell_length_b     17.7803(4)
_cell_length_c     22.8221(5)
_cell_angle_alpha     90
_cell_angle_beta     90
_cell_angle_gamma     90
_cell_volume     2964.94(10)
_cell_formula_units_Z     8
_cell_measurement_reflns_used     9705
_cell_measurement_theta_min     2.29
_cell_measurement_theta_max     27.44
_cell_measurement_temperature     100(2)
_exptl_crystal_description     prism
_exptl_crystal_colour     colourless
_exptl_crystal_size_max     0.41
_exptl_crystal_size_mid     0.29
_exptl_crystal_size_min     0.17
_exptl_crystal_density_diffrn     1.401
_exptl_crystal_density_method     'not measured'
_exptl_crystal_F_000     1312
_exptl_absorpt_coefficient_mu     0.261
_exptl_absorpt_correction_type     multi-scan
_exptl_absorpt_process_details
;
(SADABS; Sheldrick, 2002)
;
_exptl_absorpt_correction_T_min     0.857
_exptl_absorpt_correction_T_max     0.957
_exptl_special_details
;
;
_diffrn_ambient_temperature     100(2)
_diffrn_radiation_type     MoK\a
_diffrn_radiation_wavelength     0.71073
_diffrn_radiation_monochromator     graphite
_diffrn_measurement_device_type     'Bruker APEXII'
_diffrn_measurement_method     'CCD rotation images, thin slices'
_diffrn_reflns_number     15861
_diffrn_reflns_av_R_equivalents     0.0299
_diffrn_reflns_theta_min     3.14
_diffrn_reflns_theta_max     27.44
_diffrn_reflns_theta_full     27.44
_diffrn_measured_fraction_theta_max     0.998
_diffrn_measured_fraction_theta_full     0.998
_diffrn_reflns_limit_h_min     -9
_diffrn_reflns_limit_h_max     9
_diffrn_reflns_limit_k_min     -22
_diffrn_reflns_limit_k_max     22
_diffrn_reflns_limit_l_min     -29
_diffrn_reflns_limit_l_max     29
_refine_special_details
;
Refinement of <i>F</i>^2^ against ALL reflections. The weighted <i>R</i>-factor
<i>wR</i> and goodness of fit <i>S</i> are based on <i>F</i>^2^, conventional
<i>R</i>-factors <i>R</i> are based on <i>F</i>, with <i>F</i> set to zero for
negative <i>F</i>^2^. The threshold expression of <i>F</i>^2^ >
\s(<i>F</i>^2^) is used only for calculating <i>R</i>-factors(gt) <i>etc</i>.
and is not relevant to the choice of reflections for refinement.
<i>R</i>-factors based on <i>F</i>^2^ are statistically about twice as large
as those based on <i>F</i>, and <i>R</i>- factors based on ALL data will be
even larger.
;
_reflns_number_total     3383
_reflns_number_gt     3303
_reflns_threshold_expression     'I>2\s(I)'
_refine_ls_structure_factor_coef     Fsqd
_refine_ls_matrix_type     full
_refine_ls_R_factor_all     0.0272
_refine_ls_R_factor_gt     0.0265
_refine_ls_wR_factor_gt     0.0691
_refine_ls_wR_factor_ref     0.0696
_refine_ls_goodness_of_fit_ref     1.046
_refine_ls_restrained_S_all     1.046
_refine_ls_number_reflns     3383
_refine_ls_number_parameters     205
_refine_ls_number_restraints     1
_refine_ls_hydrogen_treatment     mixed
_refine_ls_weighting_scheme     calc
_refine_ls_weighting_details
         'calc w=1/[\s^2^(Fo^2^)+(0.0402P)^2^+1.3100P] where P=(Fo^2^+2Fc^2^)/3'
_atom_sites_solution_hydrogens     geom
_atom_sites_solution_primary     direct
_atom_sites_solution_secondary     difmap
_refine_ls_shift/su_max     0.001
_refine_ls_shift/su_mean     0
_refine_diff_density_max     0.295
_refine_diff_density_min     -0.168
_refine_ls_extinction_method     none
_refine_ls_abs_structure_details     'Flack (1983), 1557 Friedel pairs'
_refine_ls_abs_structure_Flack     0.14(5)
loop_
    _atom_type_symbol
    _atom_type_description
    _atom_type_scat_dispersion_real
    _atom_type_scat_dispersion_imag
    _atom_type_scat_source
    C C 0.0033 0.0016 'International Tables Vol C Tables 4.2.6.8 and 6.1.1.4'
    H H 0 0 'International Tables Vol C Tables 4.2.6.8 and 6.1.1.4'
    N N 0.0061 0.0033 'International Tables Vol C Tables 4.2.6.8 and 6.1.1.4'
    O O 0.0106 0.006 'International Tables Vol C Tables 4.2.6.8 and 6.1.1.4'
    Cl Cl 0.1484 0.1585 'International Tables Vol C Tables 4.2.6.8 and 6.1.1.4'
_computing_data_collection     'APEX2 (Bruker,2001)'
_computing_cell_refinement     'SAINT (Bruker, 2001)'
_computing_data_reduction     'SAINT (Bruker, 2001)'
_computing_structure_solution     'SIR2002 (Burla <i>et al.</i>, 2003)'
_computing_structure_refinement     'SHELXL97 (Sheldrick, 2008)'
_computing_molecular_graphics
 'ORTEP-3 for Windows (Farrugia, 1997) and DIAMOND (Brandenburg & Berndt, 2001)'
_computing_publication_material
                                   'WinGX publication routines (Farrugia, 1999)'
loop_
    _atom_site_type_symbol
    _atom_site_label
    _atom_site_fract_x
    _atom_site_fract_y
    _atom_site_fract_z
    _atom_site_U_iso_or_equiv
    _atom_site_adp_type
    _atom_site_calc_flag
    _atom_site_refinement_flags
    _atom_site_occupancy
    _atom_site_disorder_assembly
    _atom_site_disorder_group
    Cl Cl1 0.66000(6) 0.143865(16) 0.747584(13) 0.01770(8) Uani d . 1 . .
    C C1 0.72948(19) 0.05005(8) 0.75340(5) 0.0142(3) Uani d . 1 . .
    N N2 0.74170(16) 0.02403(6) 0.80680(5) 0.0146(2) Uani d . 1 . .
    C C3 0.79448(18) -0.04968(7) 0.81373(6) 0.0140(2) Uani d . 1 . .
    C C4 0.80333(18) -0.08019(8) 0.87155(6) 0.0161(3) Uani d . 1 . .
    C C5 0.7535(2) -0.03278(8) 0.92397(6) 0.0218(3) Uani d . 1 . .
    H H5A 0.6239 -0.0240 0.9242 0.033 Uiso calc R 1 . .
    H H5B 0.8168 0.0145 0.9219 0.033 Uiso calc R 1 . .
    H H5C 0.7881 -0.0586 0.9592 0.033 Uiso calc R 1 . .
    C C6 0.85641(19) -0.15425(8) 0.87761(6) 0.0187(3) Uani d . 1 . .
    H H6 0.8633 -0.1746 0.9151 0.022 Uiso calc R 1 . .
    C C7 0.9006(2) -0.20031(8) 0.82926(6) 0.0206(3) Uani d . 1 . .
    H H7 0.9356 -0.2500 0.8352 0.025 Uiso calc R 1 . .
    C C8 0.8918(2) -0.17158(8) 0.77354(6) 0.0187(3) Uani d . 1 . .
    H H8 0.9215 -0.2017 0.7416 0.022 Uiso calc R 1 . .
    C C9 0.83755(19) -0.09606(8) 0.76480(6) 0.0150(3) Uani d . 1 . .
    C C10 0.81977(18) -0.06374(8) 0.70812(6) 0.0161(3) Uani d . 1 . .
    H H10 0.8462 -0.0928 0.6753 0.019 Uiso calc R 1 . .
    C C11 0.76461(18) 0.00913(8) 0.70091(5) 0.0152(3) Uani d . 1 . .
    C C12 0.7358(2) 0.04066(8) 0.64019(5) 0.0171(3) Uani d . 1 . .
    H H12A 0.7357 -0.0003 0.6121 0.021 Uiso calc R 1 . .
    H H12B 0.6170 0.0649 0.6384 0.021 Uiso calc R 1 . .
    N N13 0.87651(16) 0.09478(6) 0.62391(5) 0.0162(2) Uani d . 1 . .
    C C14 0.87924(19) 0.12075(7) 0.56569(5) 0.0143(3) Uani d . 1 . .
    C C15 0.74893(19) 0.09871(7) 0.52389(6) 0.0161(3) Uani d . 1 . .
    H H15 0.6604 0.0634 0.5338 0.019 Uiso calc R 1 . .
    C C16 0.75084(19) 0.12924(8) 0.46776(6) 0.0164(3) Uani d . 1 . .
    H H16 0.6633 0.1141 0.4406 0.020 Uiso calc R 1 . .
    C C17 0.88177(19) 0.18205(7) 0.45168(5) 0.0159(3) Uani d . 1 . .
    C C18 1.01471(19) 0.20355(8) 0.49223(6) 0.0171(3) Uani d . 1 . .
    H H18 1.1045 0.2381 0.4818 0.021 Uiso calc R 1 . .
    C C19 1.01231(18) 0.17304(8) 0.54846(6) 0.0164(3) Uani d . 1 . .
    H H19 1.1013 0.1878 0.5753 0.020 Uiso calc R 1 . .
    O O20 0.86737(15) 0.21049(6) 0.39555(4) 0.0202(2) Uani d . 1 . .
    C C21 0.9605(2) 0.27960(9) 0.38392(6) 0.0220(3) Uani d . 1 . .
    H H21A 0.9370 0.3145 0.4151 0.033 Uiso calc R 1 . .
    H H21B 0.9173 0.3003 0.3476 0.033 Uiso calc R 1 . .
    H H21C 1.0897 0.2704 0.3812 0.033 Uiso calc R 1 . .
    H H13N 0.978(4) 0.0849(14) 0.6370(11) 0.050 Uiso d . 1 . .
loop_
    _atom_site_aniso_label
    _atom_site_aniso_U_11
    _atom_site_aniso_U_22
    _atom_site_aniso_U_33
    _atom_site_aniso_U_12
    _atom_site_aniso_U_13
    _atom_site_aniso_U_23
    Cl1 0.02077(15) 0.01491(14) 0.01743(14) 0.00316(14) 0.00039(13) 0.00172(12)
    C1 0.0131(6) 0.0119(6) 0.0177(6) -0.0001(5) 0.0003(5) 0.0017(5)
    N2 0.0130(5) 0.0160(5) 0.0146(5) -0.0004(4) -0.0006(4) -0.0001(4)
    C3 0.0122(6) 0.0152(6) 0.0147(5) -0.0019(5) -0.0010(5) 0.0015(5)
    C4 0.0153(6) 0.0188(6) 0.0143(6) -0.0008(5) -0.0016(5) 0.0011(5)
    C5 0.0307(8) 0.0225(7) 0.0121(6) 0.0003(6) -0.0002(6) 0.0014(5)
    C6 0.0178(6) 0.0210(7) 0.0172(6) -0.0019(5) -0.0030(5) 0.0062(5)
    C7 0.0208(6) 0.0161(6) 0.0249(7) 0.0008(6) -0.0036(6) 0.0033(5)
    C8 0.0194(7) 0.0165(6) 0.0202(6) 0.0002(6) 0.0006(6) -0.0018(5)
    C9 0.0134(6) 0.0156(6) 0.0159(6) -0.0018(5) -0.0004(5) 0.0011(5)
    C10 0.0156(6) 0.0183(6) 0.0143(6) -0.0024(5) 0.0015(5) -0.0013(5)
    C11 0.0138(6) 0.0185(7) 0.0133(6) -0.0027(5) -0.0002(5) 0.0004(5)
    C12 0.0204(6) 0.0178(6) 0.0131(6) -0.0035(5) -0.0009(5) 0.0020(5)
    N13 0.0162(6) 0.0189(6) 0.0134(5) -0.0011(5) -0.0011(4) 0.0022(4)
    C14 0.0175(7) 0.0135(5) 0.0120(6) 0.0032(5) 0.0013(5) -0.0005(5)
    C15 0.0173(6) 0.0140(6) 0.0169(6) -0.0018(5) 0.0012(5) -0.0004(5)
    C16 0.0175(7) 0.0164(6) 0.0153(6) 0.0006(5) -0.0021(5) -0.0032(5)
    C17 0.0192(6) 0.0164(6) 0.0120(6) 0.0026(6) 0.0013(5) 0.0006(5)
    C18 0.0174(6) 0.0188(7) 0.0152(6) -0.0016(5) 0.0022(5) 0.0003(5)
    C19 0.0158(6) 0.0195(7) 0.0140(6) -0.0005(5) -0.0009(5) -0.0021(5)
    O20 0.0276(6) 0.0208(5) 0.0122(4) -0.0029(4) -0.0006(4) 0.0022(4)
    C21 0.0216(7) 0.0249(7) 0.0194(7) -0.0013(6) 0.0026(5) 0.0070(6)
_geom_special_details
;
All e.s.d.'s (except the e.s.d. in the dihedral angle between two l.s. planes)
are estimated using the full covariance matrix. The cell e.s.d.'s are taken
into account individually in the estimation of e.s.d.'s in distances, angles
and torsion angles; correlations between e.s.d.'s in cell parameters are only
used when they are defined by crystal symmetry. An approximate (isotropic)
treatment of cell e.s.d.'s is used for estimating e.s.d.'s involving l.s.
planes.
;
loop_
    _geom_bond_atom_site_label_1
    _geom_bond_atom_site_label_2
    _geom_bond_site_symmetry_2
    _geom_bond_distance
    _geom_bond_publ_flag
    Cl1 C1 . 1.7486(14) ?
    C1 N2 . 1.3067(16) ?
    C1 C11 . 1.4249(18) ?
    N2 C3 . 1.3752(18) ?
    C3 C9 . 1.4236(19) ?
    C3 C4 . 1.4281(18) ?
    C4 C6 . 1.3795(19) ?
    C4 C5 . 1.5082(19) ?
    C5 H5A . 0.9600 ?
    C5 H5B . 0.9600 ?
    C5 H5C . 0.9600 ?
    C6 C7 . 1.411(2) ?
    C6 H6 . 0.9300 ?
    C7 C8 . 1.3718(19) ?
    C7 H7 . 0.9300 ?
    C8 C9 . 1.4143(19) ?
    C8 H8 . 0.9300 ?
    C9 C10 . 1.4213(19) ?
    C10 C11 . 1.3669(19) ?
    C10 H10 . 0.9300 ?
    C11 C12 . 1.5097(17) ?
    C12 N13 . 1.4566(18) ?
    C12 H12A . 0.9700 ?
    C12 H12B . 0.9700 ?
    N13 C14 . 1.4068(16) ?
    N13 H13N . 0.82(3) ?
    C14 C19 . 1.4016(19) ?
    C14 C15 . 1.4036(19) ?
    C15 C16 . 1.3913(18) ?
    C15 H15 . 0.9300 ?
    C16 C17 . 1.390(2) ?
    C16 H16 . 0.9300 ?
    C17 O20 . 1.3812(15) ?
    C17 C18 . 1.395(2) ?
    C18 C19 . 1.3935(19) ?
    C18 H18 . 0.9300 ?
    C19 H19 . 0.9300 ?
    O20 C21 . 1.4294(18) ?
    C21 H21A . 0.9600 ?
    C21 H21B . 0.9600 ?
    C21 H21C . 0.9600 ?
loop_
    _geom_angle_atom_site_label_1
    _geom_angle_atom_site_label_2
    _geom_angle_atom_site_label_3
    _geom_angle_site_symmetry_1
    _geom_angle_site_symmetry_3
    _geom_angle
    _geom_angle_publ_flag
    N2 C1 C11 . . 126.23(13) ?
    N2 C1 Cl1 . . 115.37(10) ?
    C11 C1 Cl1 . . 118.40(10) ?
    C1 N2 C3 . . 117.64(11) ?
    N2 C3 C9 . . 121.59(12) ?
    N2 C3 C4 . . 118.75(12) ?
    C9 C3 C4 . . 119.65(12) ?
    C6 C4 C3 . . 117.90(12) ?
    C6 C4 C5 . . 121.45(12) ?
    C3 C4 C5 . . 120.64(12) ?
    C4 C5 H5A . . 109.5 ?
    C4 C5 H5B . . 109.5 ?
    H5A C5 H5B . . 109.5 ?
    C4 C5 H5C . . 109.5 ?
    H5A C5 H5C . . 109.5 ?
    H5B C5 H5C . . 109.5 ?
    C4 C6 C7 . . 122.67(13) ?
    C4 C6 H6 . . 118.7 ?
    C7 C6 H6 . . 118.7 ?
    C8 C7 C6 . . 119.86(13) ?
    C8 C7 H7 . . 120.1 ?
    C6 C7 H7 . . 120.1 ?
    C7 C8 C9 . . 119.83(13) ?
    C7 C8 H8 . . 120.1 ?
    C9 C8 H8 . . 120.1 ?
    C8 C9 C10 . . 122.55(13) ?
    C8 C9 C3 . . 120.08(12) ?
    C10 C9 C3 . . 117.36(12) ?
    C11 C10 C9 . . 121.32(13) ?
    C11 C10 H10 . . 119.3 ?
    C9 C10 H10 . . 119.3 ?
    C10 C11 C1 . . 115.84(12) ?
    C10 C11 C12 . . 120.24(11) ?
    C1 C11 C12 . . 123.85(12) ?
    N13 C12 C11 . . 112.39(11) ?
    N13 C12 H12A . . 109.1 ?
    C11 C12 H12A . . 109.1 ?
    N13 C12 H12B . . 109.1 ?
    C11 C12 H12B . . 109.1 ?
    H12A C12 H12B . . 107.9 ?
    C14 N13 C12 . . 117.89(11) ?
    C14 N13 H13N . . 113.6(18) ?
    C12 N13 H13N . . 114.0(18) ?
    C19 C14 C15 . . 117.72(12) ?
    C19 C14 N13 . . 119.50(12) ?
    C15 C14 N13 . . 122.73(12) ?
    C16 C15 C14 . . 120.67(12) ?
    C16 C15 H15 . . 119.7 ?
    C14 C15 H15 . . 119.7 ?
    C17 C16 C15 . . 120.90(12) ?
    C17 C16 H16 . . 119.5 ?
    C15 C16 H16 . . 119.5 ?
    O20 C17 C16 . . 116.09(12) ?
    O20 C17 C18 . . 124.60(12) ?
    C16 C17 C18 . . 119.30(12) ?
    C19 C18 C17 . . 119.70(13) ?
    C19 C18 H18 . . 120.1 ?
    C17 C18 H18 . . 120.1 ?
    C18 C19 C14 . . 121.69(12) ?
    C18 C19 H19 . . 119.2 ?
    C14 C19 H19 . . 119.2 ?
    C17 O20 C21 . . 116.79(11) ?
    O20 C21 H21A . . 109.5 ?
    O20 C21 H21B . . 109.5 ?
    H21A C21 H21B . . 109.5 ?
    O20 C21 H21C . . 109.5 ?
    H21A C21 H21C . . 109.5 ?
    H21B C21 H21C . . 109.5 ?
loop_
    _geom_torsion_atom_site_label_1
    _geom_torsion_atom_site_label_2
    _geom_torsion_atom_site_label_3
    _geom_torsion_atom_site_label_4
    _geom_torsion_site_symmetry_1
    _geom_torsion_site_symmetry_2
    _geom_torsion_site_symmetry_3
    _geom_torsion_site_symmetry_4
    _geom_torsion
    _geom_torsion_publ_flag
    C11 C1 N2 C3 . . . . 0.4(2) ?
    Cl1 C1 N2 C3 . . . . 179.51(10) ?
    C1 N2 C3 C9 . . . . 1.04(19) ?
    C1 N2 C3 C4 . . . . -178.05(13) ?
    N2 C3 C4 C6 . . . . 179.95(12) ?
    C9 C3 C4 C6 . . . . 0.83(19) ?
    N2 C3 C4 C5 . . . . 0.7(2) ?
    C9 C3 C4 C5 . . . . -178.37(13) ?
    C3 C4 C6 C7 . . . . -0.4(2) ?
    C5 C4 C6 C7 . . . . 178.83(14) ?
    C4 C6 C7 C8 . . . . 0.1(2) ?
    C6 C7 C8 C9 . . . . -0.3(2) ?
    C7 C8 C9 C10 . . . . -177.82(13) ?
    C7 C8 C9 C3 . . . . 0.8(2) ?
    N2 C3 C9 C8 . . . . 179.84(13) ?
    C4 C3 C9 C8 . . . . -1.1(2) ?
    N2 C3 C9 C10 . . . . -1.44(19) ?
    C4 C3 C9 C10 . . . . 177.64(12) ?
    C8 C9 C10 C11 . . . . 179.08(14) ?
    C3 C9 C10 C11 . . . . 0.40(19) ?
    C9 C10 C11 C1 . . . . 0.91(19) ?
    C9 C10 C11 C12 . . . . -176.27(13) ?
    N2 C1 C11 C10 . . . . -1.4(2) ?
    Cl1 C1 C11 C10 . . . . 179.53(10) ?
    N2 C1 C11 C12 . . . . 175.65(14) ?
    Cl1 C1 C11 C12 . . . . -3.40(19) ?
    C10 C11 C12 N13 . . . . -108.76(14) ?
    C1 C11 C12 N13 . . . . 74.30(17) ?
    C11 C12 N13 C14 . . . . 171.73(11) ?
    C12 N13 C14 C19 . . . . 179.78(13) ?
    C12 N13 C14 C15 . . . . 2.33(19) ?
    C19 C14 C15 C16 . . . . -1.26(19) ?
    N13 C14 C15 C16 . . . . 176.24(12) ?
    C14 C15 C16 C17 . . . . 0.2(2) ?
    C15 C16 C17 O20 . . . . -177.93(12) ?
    C15 C16 C17 C18 . . . . 1.1(2) ?
    O20 C17 C18 C19 . . . . 177.70(12) ?
    C16 C17 C18 C19 . . . . -1.3(2) ?
    C17 C18 C19 C14 . . . . 0.1(2) ?
    C15 C14 C19 C18 . . . . 1.1(2) ?
    N13 C14 C19 C18 . . . . -176.46(12) ?
    C16 C17 O20 C21 . . . . 161.27(12) ?
    C18 C17 O20 C21 . . . . -17.73(19) ?
loop_
    _geom_hbond_atom_site_label_D
    _geom_hbond_atom_site_label_H
    _geom_hbond_atom_site_label_A
    _geom_hbond_site_symmetry_A
    _geom_hbond_distance_DH
    _geom_hbond_distance_HA
    _geom_hbond_distance_DA
    _geom_hbond_angle_DHA
    _geom_hbond_publ_flag
    N13 H13N N2 8_546 0.82(3) 2.56(3) 3.3471(16) 163(2) yes
