# Supplementary material for: N-[(2-Chloro-8-methyl­quinolin-3-yl)meth­yl]-4-meth­oxy­aniline
Source: Acta Crystallogr Sect E Struct Rep Online. 2010 Oct 20;66(Pt 11):o2856–7. doi: 10.1107/S1600536810041061 (PMC3009236; doi:10.1107/S1600536810041061)
Supplement: Supplementary file 2 [file e-66-o2856-Isup2.hkl]

#
# h,k,l, Fc-squared, Fo-squared, sigma(Fo-squared) and status flag
#
data_I
_shelx_title ' import in C 2 c b'
_shelx_refln_list_code          4
_shelx_F_calc_maximum      383.00
_exptl_crystal_F_000      1312.00
_reflns_d_resolution_high  0.7712
 
loop_
 _symmetry_equiv_pos_as_xyz
 'x, y, z'
 'x, -y, -z'
 'x, -y+1/2, z+1/2'
 'x, y+1/2, -z+1/2'
 'x+1/2, y+1/2, z'
 'x+1/2, -y+1/2, -z'
 'x+1/2, -y+1, z+1/2'
 'x+1/2, y+1, -z+1/2'
 
_cell_length_a     7.3067
_cell_length_b    17.7803
_cell_length_c    22.8221
_cell_angle_alpha  90.000
_cell_angle_beta   90.000
_cell_angle_gamma  90.000
 
_shelx_F_squared_multiplier     1.000
 
loop_
 _refln_index_h
 _refln_index_k
 _refln_index_l
 _refln_F_squared_calc
 _refln_F_squared_meas
 _refln_F_squared_sigma
 _refln_observed_status
  -8   0   0     7123.85     7342.48    271.59 o
  -6   0   0     2118.30     2040.01     93.46 o
  -4   0   0      792.89      605.75     32.60 o
  -2   0   0   145473.45   154486.63   4973.42 o
   2   0   0   146690.86   150634.17   4971.72 o
   6   0   0     2239.32     2196.53     52.63 o
   8   0   0     6956.96     6979.44    254.44 o
  -8   2   0      373.29      373.75     28.35 o
  -6   2   0     3998.24     3774.83    108.64 o
  -4   2   0    21825.02    23068.65    536.36 o
  -2   2   0   108191.91   113359.24   1637.84 o
   2   2   0   107995.80   113015.42   2202.50 o
   4   2   0    21784.86    22779.56    333.15 o
   6   2   0     4026.13     4041.89     66.72 o
   8   2   0      370.59      376.80     24.46 o
  -8   4   0      812.84      866.64     41.59 o
  -6   4   0     5683.99     5745.63    120.56 o
  -4   4   0    14851.75    15285.97    370.08 o
  -2   4   0      398.81      343.56      7.53 o
   0   4   0     9946.31    10658.51    176.39 o
   2   4   0      456.41      406.54     10.18 o
   4   4   0    14641.96    15037.87    250.87 o
   6   4   0     5775.80     5946.79     94.49 o
   8   4   0      799.92      891.75     38.25 o
  -8   6   0     3151.53     2923.73     77.07 o
  -6   6   0      717.47      737.26     27.52 o
  -4   6   0     4162.98     4742.37     98.58 o
  -2   6   0     4284.82     4218.32     74.59 o
   0   6   0     5278.62     5732.38     97.79 o
   2   6   0     4199.34     4217.60     85.83 o
   4   6   0     4224.91     4577.81     97.15 o
   6   6   0      761.20      828.36     33.17 o
   8   6   0     3092.77     3053.32     88.39 o
  -8   8   0      165.32      153.62     24.80 o
  -6   8   0      457.42      442.51     25.12 o
  -4   8   0     1671.71     1627.17     52.70 o
  -2   8   0    12400.22    13203.38    255.78 o
   0   8   0     4187.15     4736.74    117.60 o
   2   8   0    12407.09    13131.11    255.00 o
   4   8   0     1715.39     1791.85     43.06 o
   6   8   0      427.81      410.28     21.75 o
   8   8   0      151.85      136.26     27.04 o
  -8  10   0      954.71      978.85     46.37 o
  -6  10   0     2290.29     2197.60     70.71 o
  -4  10   0     1269.52     1228.43     43.76 o
  -2  10   0    20150.48    20666.73    397.59 o
   0  10   0        2.25        7.79      3.89 o
   2  10   0    20192.41    20609.12    484.91 o
   4  10   0     1342.31     1307.62     35.19 o
   6  10   0     2241.44     2170.11     66.24 o
   8  10   0     1001.48     1015.29     66.12 o
  -8  12   0      293.92      388.10     29.65 o
  -6  12   0      741.88      726.34     35.42 o
  -4  12   0     1770.50     1841.15     60.79 o
  -2  12   0      926.09     1009.56     42.60 o
   0  12   0     2739.60     2884.77     63.94 o
   2  12   0      933.19      983.29     34.94 o
   4  12   0     1788.61     1861.94     47.66 o
   6  12   0      738.66      715.59     46.81 o
  -6  14   0     5456.92     5699.48    252.05 o
  -4  14   0     1974.12     1833.52     81.41 o
  -2  14   0     1680.65     1644.39     43.49 o
   0  14   0      906.36      762.83     31.98 o
   2  14   0     1635.32     1615.63     52.07 o
   4  14   0     1926.13     1870.07     59.23 o
   6  14   0     5404.47     5876.40    220.76 o
  -6  16   0      249.34      214.67     25.80 o
  -4  16   0      169.73      230.20     20.58 o
  -2  16   0      317.38      325.40     23.24 o
   0  16   0     2064.77     1981.44     85.58 o
   2  16   0      329.85      322.41     32.60 o
   4  16   0      174.75      220.51     45.42 o
   6  16   0      254.23      230.50     30.28 o
  -4  18   0      743.18      771.27     75.85 o
  -2  18   0     2227.28     2255.96     83.24 o
   0  18   0      705.92      801.50     27.89 o
   2  18   0     2237.67     2275.29     71.96 o
   4  18   0      749.69      789.74     53.76 o
  -4  20   0      387.10      461.60     31.84 o
  -2  20   0     1040.93     1003.35     84.27 o
   0  20   0     1469.56     1357.18     52.10 o
   2  20   0     1066.82     1023.42     43.50 o
   4  20   0      375.81      463.31     42.64 o
  -2  22   0      810.07      829.15     41.84 o
   0  22   0      880.66      779.13     39.25 o
   2  22   0      829.35      746.33     57.31 o
  -9   1   1      388.11      393.66     21.32 o
  -7   1   1     1697.10     1694.78     41.58 o
  -5   1   1      772.79      706.29     17.16 o
  -3   1   1      526.19      564.38     10.72 o
  -1   1   1     5290.25     5192.83     49.95 o
   1   1   1     5291.76     5234.95     52.19 o
   3   1   1      527.05      543.54      9.54 o
   5   1   1      774.09      693.56     12.42 o
   7   1   1     1697.14     1663.25     26.72 o
   9   1   1      387.77      388.30     18.96 o
  -8   2   1      903.44      881.82     29.59 o
  -6   2   1      265.47      241.66     10.65 o
  -4   2   1    12487.04    12567.19    191.58 o
  -2   2   1    49174.21    51915.35    504.27 o
   2   2   1    48873.20    51245.36    504.98 o
   4   2   1    12728.01    12933.57    149.74 o
   6   2   1      274.80      244.34      7.47 o
   8   2   1      864.10      918.51     27.32 o
  -9   3   1      531.11      541.99     24.50 o
  -7   3   1     1747.78     1743.50     45.02 o
  -5   3   1      203.76      223.52      8.31 o
  -3   3   1     1356.80     1388.16     16.97 o
  -1   3   1    13162.50    13772.38    148.37 o
   1   3   1    13168.56    13940.13    137.73 o
   3   3   1     1357.58     1336.92     19.29 o
   5   3   1      202.83      215.57      6.34 o
   7   3   1     1747.98     1751.19     27.74 o
   9   3   1      531.91      609.41     32.61 o
  -8   4   1     3621.83     3344.43     78.82 o
  -6   4   1    12616.48    12656.36    199.90 o
  -4   4   1     2740.06     3117.80     45.41 o
  -2   4   1     5127.19     5088.34     49.36 o
   0   4   1     1161.37     1254.04     15.59 o
   2   4   1     5096.03     4882.86     60.31 o
   4   4   1     2714.56     3006.24     39.95 o
   6   4   1    12545.94    12574.13    134.71 o
   8   4   1     3671.01     3664.29     70.89 o
  -9   5   1      719.89      698.36     25.13 o
  -7   5   1      299.91      278.78     15.62 o
  -5   5   1     2833.14     2753.43     58.55 o
  -3   5   1       79.93      113.89      4.96 o
  -1   5   1     6612.75     6629.29     75.09 o
   1   5   1     6616.39     6653.21     70.89 o
   3   5   1       80.09      137.45      6.90 o
   5   5   1     2831.99     2750.13     37.84 o
   7   5   1      299.56      312.12     10.76 o
   9   5   1      719.84      746.39     25.79 o
  -8   6   1     3686.55     3481.91     62.33 o
  -6   6   1     2744.55     2653.28     46.83 o
  -4   6   1    11185.28    11147.69    192.95 o
  -2   6   1      766.23      936.95     14.79 o
   0   6   1     6769.82     6899.36    108.44 o
   2   6   1      776.91      958.85     16.95 o
   4   6   1    11017.71    11122.92    142.25 o
   6   6   1     2749.45     2794.37     41.12 o
   8   6   1     3696.72     3653.21     71.82 o
  -9   7   1       38.71       27.96      8.06 o
  -7   7   1      999.14      969.75     24.26 o
  -5   7   1     1693.20     1663.62     31.36 o
  -3   7   1      498.97      604.60     16.18 o
  -1   7   1      304.63      318.01      7.45 o
   1   7   1      304.57      314.40      8.60 o
   3   7   1      500.46      596.92     13.22 o
   5   7   1     1692.23     1709.56     30.47 o
   7   7   1      998.25      988.96     24.95 o
   9   7   1       38.74       21.83     12.07 o
  -8   8   1      152.67      166.90     12.96 o
  -6   8   1      863.14      858.33     25.82 o
  -4   8   1      699.71      613.57     18.89 o
  -2   8   1    12308.74    12850.69    176.99 o
   0   8   1    12504.10    12755.26    190.55 o
   2   8   1    12439.39    12903.17    176.50 o
   4   8   1      743.24      696.93     15.53 o
   6   8   1      877.16      844.73     23.39 o
   8   8   1      153.27      190.97     22.56 o
  -7   9   1      526.14      511.47     21.08 o
  -5   9   1      211.14      204.13     11.77 o
  -3   9   1     2655.07     2850.80     49.79 o
  -1   9   1     4658.19     5234.81     79.06 o
   1   9   1     4656.10     5253.46     92.05 o
   3   9   1     2652.76     2847.74     40.54 o
   5   9   1      211.45      200.11      8.89 o
   7   9   1      526.83      546.07     27.85 o
  -8  10   1       54.95       54.12     10.11 o
  -6  10   1      105.23       96.69     10.20 o
  -4  10   1      143.02      129.77      9.24 o
  -2  10   1     2633.87     2986.81     46.92 o
   0  10   1    11870.79    13298.33    199.82 o
   2  10   1     2695.57     3015.79     50.74 o
   4  10   1      143.18      123.08      7.05 o
   6  10   1       99.33      111.21     16.49 o
   8  10   1       54.16       78.16     16.49 o
  -7  11   1      138.18      134.13     12.75 o
  -5  11   1       33.72       47.57      7.59 o
  -3  11   1      103.93      106.43      8.20 o
  -1  11   1     1230.33     1268.29     23.22 o
   1  11   1     1228.84     1256.64     28.37 o
   3  11   1      104.11      107.88      6.33 o
   5  11   1       33.93       37.17      6.41 o
   7  11   1      138.18      149.12     23.10 o
  -8  12   1      579.24      650.69     26.80 o
  -6  12   1     1310.18     1330.56     36.36 o
  -4  12   1     6442.86     6334.44    118.23 o
  -2  12   1     4291.96     4099.94     62.36 o
   0  12   1     1273.07     1130.44     21.39 o
   2  12   1     4180.92     3992.48     88.61 o
   4  12   1     6456.35     6568.84     95.88 o
   6  12   1     1327.07     1343.03     49.48 o
   8  12   1      590.26      596.17     53.14 o
  -7  13   1      330.48      362.51     19.60 o
  -5  13   1      186.86      184.31     12.72 o
  -3  13   1      151.55      131.87      7.93 o
  -1  13   1     1422.23     1472.18     26.91 o
   1  13   1     1421.27     1405.76     32.65 o
   3  13   1      151.72      140.21     16.70 o
   5  13   1      186.87      149.86     12.45 o
   7  13   1      330.31      365.67     38.70 o
  -6  14   1      308.10      297.26     17.26 o
  -4  14   1      206.56      225.46     13.35 o
  -2  14   1       55.16       56.19      5.67 o
   0  14   1      626.30      730.54     16.69 o
   2  14   1       57.07       58.29      6.87 o
   4  14   1      210.43      236.98     12.68 o
   6  14   1      306.59      339.29     30.59 o
  -7  15   1        0.30        1.48      7.62 o
  -5  15   1       47.31       39.09      8.34 o
  -3  15   1       47.79       40.14      5.63 o
  -1  15   1      167.73      161.89      8.25 o
   1  15   1      167.93      167.85      8.77 o
   3  15   1       47.89       39.01      6.65 o
   5  15   1       47.15       34.99     11.03 o
   7  15   1        0.30        5.10     14.83 o
  -6  16   1     1141.65     1174.22     36.21 o
  -4  16   1      976.80     1032.72     30.88 o
  -2  16   1     2189.40     2227.42     39.99 o
   0  16   1     1280.04     1167.71     24.02 o
   2  16   1     2200.68     2179.27     48.03 o
   4  16   1      964.72     1009.27     72.93 o
   6  16   1     1114.03     1156.05    112.78 o
  -5  17   1       11.84        7.92      6.75 o
  -3  17   1       92.19       89.96      8.86 o
  -1  17   1      452.30      429.78     14.43 o
   1  17   1      452.12      432.56     13.27 o
   3  17   1       92.60       88.95      9.46 o
   5  17   1       11.57       14.52      9.98 o
  -4  18   1      891.26      846.12     29.04 o
  -2  18   1     1198.86     1097.80     25.60 o
   0  18   1      111.85      189.42     12.47 o
   2  18   1     1190.22     1151.68     31.32 o
   4  18   1      906.92      919.79     41.24 o
  -5  19   1       95.18      111.62     13.46 o
  -3  19   1      255.23      261.58     16.17 o
  -1  19   1       55.02       43.19      7.22 o
   1  19   1       54.65       57.79      8.63 o
   3  19   1      254.55      240.20     17.14 o
   5  19   1       95.13       67.40     15.55 o
  -4  20   1     1294.41     1265.11     38.35 o
  -2  20   1      280.08      322.22     21.99 o
   0  20   1      923.66      924.69     31.93 o
   2  20   1      280.32      302.16     20.56 o
   4  20   1     1279.76     1264.83    109.30 o
  -3  21   1      149.05      151.65     17.35 o
  -1  21   1      136.95      125.84     12.48 o
   1  21   1      137.12      159.02     14.24 o
   3  21   1      149.63      103.65     17.84 o
  -2  22   1     1308.74     1331.70     44.23 o
   0  22   1     1063.25     1113.31     34.10 o
   2  22   1     1324.32     1230.16     54.29 o
  -8   0   2     2057.43     1987.10     72.09 o
  -6   0   2     2517.34     2382.85     71.80 o
  -4   0   2     6165.61     5936.34    258.24 o
  -2   0   2    25737.57    27925.34    365.81 o
   2   0   2    26195.22    27307.22    367.10 o
   4   0   2     6103.33     5583.26     87.84 o
   6   0   2     2460.41     2338.99     42.84 o
   8   0   2     2136.62     2294.29     69.24 o
  -9   1   2      286.36      269.94     18.13 o
  -7   1   2      325.46      303.64     15.92 o
  -5   1   2      319.41      314.21     12.85 o
  -3   1   2      843.52      909.90     20.96 o
  -1   1   2     3751.75     3760.42     38.25 o
   1   1   2     3756.80     3760.89     35.11 o
   3   1   2      844.74      879.72     13.50 o
   5   1   2      319.41      333.81      7.57 o
   7   1   2      324.12      316.11     10.54 o
   9   1   2      286.58      279.56     16.29 o
  -8   2   2      458.63      419.30     20.21 o
  -6   2   2       57.81       48.33     10.84 o
  -4   2   2     7120.39     7505.05    130.62 o
  -2   2   2     3013.52     3351.66     33.03 o
   2   2   2     2971.35     3259.95     32.87 o
   4   2   2     7107.05     7305.55     88.55 o
   6   2   2       53.16       43.94      3.88 o
   8   2   2      463.83      449.27     16.30 o
  -9   3   2      314.40      327.16     21.74 o
  -7   3   2      129.30      134.49     11.38 o
  -5   3   2      122.70      131.05      7.80 o
  -3   3   2     3257.41     3805.61     64.46 o
  -1   3   2    39714.05    40628.69    419.19 o
   1   3   2    39719.29    40605.34    384.62 o
   3   3   2     3254.45     3664.51     49.37 o
   5   3   2      122.18      119.93      5.13 o
   7   3   2      129.40      138.59      7.63 o
   9   3   2      314.09      357.20     27.09 o
  -8   4   2     1569.22     1573.75     48.54 o
  -6   4   2     8014.02     8055.73    157.04 o
  -4   4   2    10561.80    11176.84    139.33 o
  -2   4   2     8796.35     9192.53    111.29 o
   0   4   2        3.40       10.08      1.33 o
   2   4   2     8557.54     8854.92    100.07 o
   4   4   2    10411.03    10813.29    130.09 o
   6   4   2     8033.82     8112.33     89.15 o
   8   4   2     1624.33     1703.28     36.23 o
  -9   5   2      100.46       95.03     11.36 o
  -7   5   2      758.62      701.90     24.57 o
  -5   5   2     1750.98     1826.28     33.99 o
  -3   5   2     3664.59     3784.76     45.13 o
  -1   5   2     6017.98     5945.17     63.76 o
   1   5   2     6024.00     5936.58     67.06 o
   3   5   2     3658.68     3747.13     47.16 o
   5   5   2     1751.17     1817.56     26.95 o
   7   5   2      759.78      771.80     16.37 o
   9   5   2       99.89      121.17     14.56 o
  -8   6   2     1252.48     1226.95     29.55 o
  -6   6   2      474.79      542.57     17.41 o
  -4   6   2     4548.18     4440.22     67.93 o
  -2   6   2     8641.19     8766.62    110.80 o
   0   6   2     1812.81     1727.89     26.88 o
   2   6   2     8680.90     8698.15    111.05 o
   4   6   2     4607.17     4631.45     62.05 o
   6   6   2      453.54      499.75     12.75 o
   8   6   2     1228.55     1182.80     29.22 o
  -9   7   2       21.40       41.59      8.56 o
  -7   7   2       87.83      106.92      9.16 o
  -5   7   2     1074.85     1103.81     25.59 o
  -3   7   2     3161.72     3233.76     49.01 o
  -1   7   2      206.77      186.61      6.54 o
   1   7   2      207.43      162.42      6.30 o
   3   7   2     3162.71     3178.02     44.20 o
   5   7   2     1074.63     1139.99     22.63 o
   7   7   2       87.50      109.35     12.45 o
   9   7   2       21.41       23.87     13.13 o
  -8   8   2      752.82      737.50     24.68 o
  -6   8   2     1976.95     1834.78     39.01 o
  -4   8   2      546.59      599.80     21.54 o
  -2   8   2     6588.14     7117.89     98.85 o
   0   8   2       51.55       39.84      3.57 o
   2   8   2     6467.39     6998.35    108.61 o
   4   8   2      558.71      594.29     14.18 o
   6   8   2     1988.10     1871.87     47.67 o
   8   8   2      742.07      797.56     38.65 o
  -7   9   2       96.70       96.92     10.95 o
  -5   9   2       56.12       62.08      7.81 o
  -3   9   2       52.64       53.54      5.34 o
  -1   9   2      157.66      131.80      5.74 o
   1   9   2      158.07      129.04      8.29 o
   3   9   2       52.11       49.36      3.59 o
   5   9   2       56.48       72.21      7.92 o
   7   9   2       97.26       99.32     11.89 o
  -8  10   2      754.96      808.22     29.04 o
  -6  10   2     1215.96     1196.53     33.08 o
  -4  10   2     1565.79     1445.59     38.26 o
  -2  10   2     4960.80     4589.81     68.54 o
   0  10   2    12594.86    12570.77    189.15 o
   2  10   2     4981.22     4652.06     74.37 o
   4  10   2     1619.08     1533.49     27.95 o
   6  10   2     1238.17     1235.21     36.11 o
   8  10   2      739.70      782.87     32.39 o
  -7  11   2      223.21      225.94     15.31 o
  -5  11   2      306.32      306.53     14.98 o
  -3  11   2       31.93       26.48      4.75 o
  -1  11   2      826.00      887.94     18.04 o
   1  11   2      827.30      914.37     22.29 o
   3  11   2       31.93       30.42      3.39 o
   5  11   2      305.24      304.52     12.12 o
   7  11   2      222.84      233.05     49.90 o
  -8  12   2       76.18      109.19     13.11 o
  -6  12   2       80.46       74.58      9.63 o
  -4  12   2      233.53      241.36     11.77 o
  -2  12   2     1125.19     1118.05     22.59 o
   0  12   2      294.93      358.70     10.13 o
   2  12   2     1122.71     1161.87     27.31 o
   4  12   2      239.55      263.52     10.34 o
   6  12   2       78.37       82.00     10.71 o
   8  12   2       78.77       76.78     25.49 o
  -7  13   2      178.93      196.72     20.74 o
  -5  13   2      116.33       87.90      9.85 o
  -3  13   2      284.37      263.18     14.36 o
  -1  13   2     2354.88     2348.11     38.97 o
   1  13   2     2351.90     2322.72     50.50 o
   3  13   2      285.24      305.09     16.59 o
   5  13   2      116.03      128.08     12.60 o
   7  13   2      178.42      197.13     29.20 o
  -6  14   2     1189.25     1155.80     34.66 o
  -4  14   2     1354.42     1269.99     30.36 o
  -2  14   2     2755.38     2515.59     43.04 o
   0  14   2     3984.60     3926.60     60.33 o
   2  14   2     2768.51     2565.64     52.12 o
   4  14   2     1351.20     1286.60     28.92 o
   6  14   2     1177.58     1209.65     47.39 o
  -7  15   2       40.99       55.12     10.58 o
  -5  15   2      235.33      216.77     14.59 o
  -3  15   2      259.65      242.52     12.22 o
  -1  15   2      151.94      189.96     10.43 o
   1  15   2      151.61      163.61      8.66 o
   3  15   2      259.67      248.42     13.85 o
   5  15   2      235.13      194.04     15.06 o
   7  15   2       40.96       25.34     17.30 o
  -6  16   2      462.21      453.27     21.87 o
  -4  16   2      897.56      877.28     40.81 o
  -2  16   2       18.19       34.50      5.84 o
   0  16   2      443.95      494.28     15.05 o
   2  16   2       15.92       42.07      6.76 o
   4  16   2      885.97      821.10     30.04 o
   6  16   2      473.57      523.35     32.06 o
  -5  17   2       32.99       52.45      9.65 o
  -3  17   2      467.32      413.77     16.37 o
  -1  17   2      458.90      446.79     14.20 o
   1  17   2      458.67      492.21     14.21 o
   3  17   2      467.03      400.53     21.94 o
   5  17   2       32.70       45.85     16.14 o
  -4  18   2     1656.89     1639.52     43.61 o
  -2  18   2     1410.87     1358.77     29.20 o
   0  18   2      362.69      444.01     17.77 o
   2  18   2     1373.26     1346.27     35.20 o
   4  18   2     1654.43     1685.78     49.04 o
  -5  19   2       96.65      105.79     13.24 o
  -3  19   2      107.47       82.79     10.89 o
  -1  19   2     1124.82     1061.16     27.44 o
   1  19   2     1126.59     1052.30     30.47 o
   3  19   2      107.44       83.59     20.58 o
   5  19   2       97.28      139.89     19.01 o
  -4  20   2      445.36      431.23     28.56 o
  -2  20   2      671.61      654.49     24.63 o
   0  20   2     2760.20     2556.62     57.66 o
   2  20   2      701.16      694.32     28.65 o
   4  20   2      437.74      431.12     30.04 o
  -3  21   2      224.04      215.88     16.15 o
  -1  21   2       31.10       37.67      8.65 o
   1  21   2       30.96       25.23      7.71 o
   3  21   2      223.92      224.20     23.30 o
  -2  22   2      340.46      315.51     18.91 o
   0  22   2      384.26      393.33     21.70 o
   2  22   2      337.20      308.64     21.21 o
  -9   1   3       42.36       27.87      9.28 o
  -7   1   3      123.81      132.96     11.30 o
  -5   1   3      302.14      321.94     12.95 o
  -3   1   3      978.09     1048.00     16.89 o
  -1   1   3     7118.88     7565.16     75.52 o
   1   1   3     7113.05     7577.85     75.32 o
   3   1   3      975.86     1010.88     13.43 o
   5   1   3      302.85      334.43      7.58 o
   7   1   3      124.44      132.82      8.20 o
   9   1   3       42.04       38.39      8.58 o
  -8   2   3      817.92      841.92     32.59 o
  -6   2   3     1204.30     1090.68     29.34 o
  -4   2   3     2953.80     3087.18     77.18 o
  -2   2   3    34347.44    35679.90    348.31 o
   0   2   3     2678.98     2612.50     29.89 o
   2   2   3    34482.25    35327.76    333.02 o
   4   2   3     3029.59     2973.22     36.92 o
   6   2   3     1179.28     1119.98     17.38 o
   8   2   3      817.79      894.10     23.93 o
  -9   3   3      231.82      202.58     16.33 o
  -7   3   3     1295.50     1265.49     34.40 o
  -5   3   3       22.54       26.62      4.14 o
  -3   3   3      152.95      167.99      4.53 o
  -1   3   3    24761.95    25202.18    249.25 o
   1   3   3    24735.77    25476.69    293.19 o
   3   3   3      154.15      170.30      5.09 o
   5   3   3       21.99       23.00      2.97 o
   7   3   3     1296.61     1287.57     24.41 o
   9   3   3      231.30      235.85     21.90 o
  -8   4   3       23.95       28.31      8.38 o
  -6   4   3     3221.56     3263.88     62.03 o
  -4   4   3    11521.08    12095.45    201.12 o
  -2   4   3     4595.74     4941.11     56.69 o
   0   4   3     4448.84     4420.89     50.06 o
   2   4   3     4684.68     5036.93     71.60 o
   4   4   3    11392.05    11703.40    140.20 o
   6   4   3     3253.66     3362.10     39.00 o
   8   4   3       25.24       26.92      6.68 o
  -9   5   3      324.07      316.66     17.41 o
  -7   5   3      411.94      365.03     17.56 o
  -5   5   3     1132.56     1162.47     22.26 o
  -3   5   3     7043.96     7708.21    102.55 o
  -1   5   3    12395.39    12530.64    139.31 o
   1   5   3    12398.50    12655.32    131.75 o
   3   5   3     7039.43     7614.08     91.71 o
   5   5   3     1132.39     1160.12     18.18 o
   7   5   3      411.64      412.90     11.60 o
   9   5   3      324.53      327.28     21.32 o
  -8   6   3     2152.96     2123.53     43.26 o
  -6   6   3     5604.74     5396.97     91.79 o
  -4   6   3     1525.91     1480.02     29.67 o
  -2   6   3    12796.44    13545.62    223.41 o
   0   6   3       55.12       76.19      2.89 o
   2   6   3    12622.32    13295.86    168.30 o
   4   6   3     1569.21     1508.77     24.28 o
   6   6   3     5531.03     5540.35     74.42 o
   8   6   3     2202.03     2259.84     44.70 o
  -7   7   3      746.45      693.49     20.19 o
  -5   7   3      890.78      849.42     21.93 o
  -3   7   3     1064.20      993.45     24.89 o
  -1   7   3      641.31      650.59     11.88 o
   1   7   3      642.27      654.55     13.86 o
   3   7   3     1066.38      959.76     19.07 o
   5   7   3      888.35      937.84     19.54 o
   7   7   3      744.62      749.71     19.06 o
  -8   8   3       96.77       70.01      9.89 o
  -6   8   3      346.53      344.35     14.69 o
  -4   8   3     2247.67     1945.84     37.58 o
  -2   8   3     6196.16     6303.41     90.18 o
   0   8   3    21982.97    22403.81    330.52 o
   2   8   3     6324.76     6390.59     88.90 o
   4   8   3     2285.00     1979.47     33.49 o
   6   8   3      346.54      331.39     16.60 o
   8   8   3       82.36       67.86     12.16 o
  -7   9   3       25.55       29.57      7.73 o
  -5   9   3      741.17      748.57     22.90 o
  -3   9   3     1529.54     1558.20     30.70 o
  -1   9   3      230.78      290.89      8.40 o
   1   9   3      230.50      289.46     10.18 o
   3   9   3     1529.93     1548.43     24.51 o
   5   9   3      741.06      762.11     17.86 o
   7   9   3       25.74       40.88     11.35 o
  -8  10   3      554.75      546.87     23.74 o
  -6  10   3       44.15       51.51     12.00 o
  -4  10   3       85.07       94.63      8.88 o
  -2  10   3     2300.42     2336.14     41.76 o
   0  10   3     6241.12     6566.66    101.85 o
   2  10   3     2325.36     2321.28     40.78 o
   4  10   3       94.19       91.58      6.09 o
   6  10   3       48.08       46.78      8.65 o
   8  10   3      543.34      517.62     32.64 o
  -7  11   3      176.16      167.88     13.87 o
  -5  11   3      183.22      203.57     12.47 o
  -3  11   3       66.71       65.87      6.39 o
  -1  11   3       21.02       26.32      3.49 o
   1  11   3       21.45       27.48      3.54 o
   3  11   3       66.51       62.17      4.17 o
   5  11   3      183.83      207.22     12.00 o
   7  11   3      176.48      124.67     23.95 o
  -8  12   3      348.20      377.79     21.23 o
  -6  12   3     2339.08     2327.87     54.06 o
  -4  12   3     3672.18     3567.31     76.74 o
  -2  12   3     1605.51     1534.04     31.20 o
   0  12   3     5800.25     5399.07     86.21 o
   2  12   3     1625.83     1559.36     68.86 o
   4  12   3     3621.78     3680.14     55.94 o
   6  12   3     2398.22     2384.23     60.15 o
   8  12   3      333.58      424.51     30.66 o
  -7  13   3      421.91      440.12     26.80 o
  -5  13   3        6.78        6.62      5.61 o
  -3  13   3        0.43        0.84      3.92 o
  -1  13   3      568.70      586.43     14.61 o
   1  13   3      570.45      632.92     15.79 o
   3  13   3        0.39       12.58      4.28 o
   5  13   3        6.92        2.31      5.89 o
   7  13   3      421.03      363.35     37.85 o
  -6  14   3      234.91      254.31     16.21 o
  -4  14   3       99.31      103.75      9.08 o
  -2  14   3      245.14      253.44     11.38 o
   0  14   3      103.59      104.43      9.20 o
   2  14   3      247.19      249.22     13.00 o
   4  14   3       98.50      100.54      8.10 o
   6  14   3      231.21      285.88     36.23 o
  -7  15   3      129.29      130.75     14.18 o
  -5  15   3      141.52      147.96     12.77 o
  -3  15   3      266.94      257.84     12.53 o
  -1  15   3      160.15      146.48      7.85 o
   1  15   3      160.05      146.41      8.10 o
   3  15   3      268.05      242.74     14.87 o
   5  15   3      140.85      141.62     19.83 o
   7  15   3      129.77      178.43     29.35 o
  -6  16   3     1088.09     1051.14     34.21 o
  -4  16   3      821.07      889.53     28.00 o
  -2  16   3      634.44      600.50     24.52 o
   0  16   3     8849.67     8235.72    119.12 o
   2  16   3      669.09      644.68     20.68 o
   4  16   3      799.45      849.27     30.65 o
   6  16   3     1093.59     1113.51     47.11 o
  -5  17   3      287.46      257.49     19.69 o
  -3  17   3      274.39      249.01     13.19 o
  -1  17   3       53.93       44.95      5.73 o
   1  17   3       53.62       38.50      6.81 o
   3  17   3      273.16      226.03     21.66 o
   5  17   3      288.79      249.47     30.59 o
  -4  18   3      882.06      873.47     29.21 o
  -2  18   3      283.52      282.04     14.49 o
   0  18   3      599.94      664.39     19.92 o
   2  18   3      267.25      239.30     13.96 o
   4  18   3      871.02      878.47     32.64 o
  -5  19   3      114.35      139.89     16.32 o
  -3  19   3      107.04       99.50     11.30 o
  -1  19   3      187.64      185.70     11.64 o
   1  19   3      187.14      185.56     13.80 o
   3  19   3      106.81      100.32     12.68 o
   5  19   3      114.22      136.41     19.26 o
  -4  20   3      417.40      434.44     22.94 o
  -2  20   3      506.79      526.09     37.01 o
   0  20   3     1008.23      964.57     29.69 o
   2  20   3      504.66      543.69     25.42 o
   4  20   3      422.30      500.98     31.45 o
  -3  21   3      183.61      218.20     16.97 o
  -1  21   3       22.56       18.80      7.50 o
   1  21   3       23.12       34.07      9.82 o
   3  21   3      183.46      212.93     22.61 o
  -2  22   3      808.50      831.72     52.87 o
   0  22   3      852.03      926.88     36.01 o
   2  22   3      773.14      753.07     32.66 o
  -8   0   4     1969.15     1883.81     68.35 o
  -6   0   4     1634.37     1532.99     78.09 o
  -4   0   4     3243.15     3591.93    140.54 o
  -2   0   4    42628.73    42866.62    849.78 o
   0   0   4     7099.32     7379.57     91.61 o
   2   0   4    42593.36    42153.05    618.22 o
   4   0   4     3412.67     3656.52     58.12 o
   6   0   4     1640.89     1630.16     31.90 o
   8   0   4     1942.93     2032.79     52.93 o
  -9   1   4       84.22       73.66     11.69 o
  -7   1   4      162.82      169.48     12.26 o
  -5   1   4      972.65      951.93     34.92 o
  -3   1   4     3602.60     3854.79     59.90 o
  -1   1   4     5997.55     6240.02     56.89 o
   1   1   4     6008.54     6068.48     68.18 o
   3   1   4     3595.60     3682.34     48.15 o
   5   1   4      977.50      986.13     14.80 o
   7   1   4      161.69      144.22      8.58 o
   9   1   4       84.45       91.85     10.89 o
  -8   2   4     1092.76     1045.73     32.82 o
  -6   2   4      160.25      156.57     10.85 o
  -4   2   4      118.36      184.20      6.23 o
  -2   2   4     5033.55     5202.52     52.67 o
   0   2   4       89.05       88.27      2.64 o
   2   2   4     5003.46     5081.56     48.78 o
   4   2   4      124.72      171.79      5.22 o
   6   2   4      163.68      177.55      6.33 o
   8   2   4     1085.92     1110.68     25.01 o
  -9   3   4      107.79      111.66     13.46 o
  -7   3   4      628.31      606.23     26.22 o
  -5   3   4      873.03      955.40     21.12 o
  -3   3   4     1615.92     1758.84     29.57 o
  -1   3   4     9582.96     9679.41     92.27 o
   1   3   4     9575.08     9678.22     97.38 o
   3   3   4     1619.25     1728.74     20.96 o
   5   3   4      871.16      938.99     16.79 o
   7   3   4      628.82      655.82     15.96 o
   9   3   4      108.23      112.63     14.46 o
  -8   4   4      377.05      416.30     19.97 o
  -6   4   4      928.87      877.11     29.01 o
  -4   4   4     3862.10     3824.34     98.56 o
  -2   4   4     8390.71     8598.89     91.26 o
   0   4   4    23958.29    24208.22    250.93 o
   2   4   4     8460.32     8753.38    117.35 o
   4   4   4     3943.30     3744.91     45.22 o
   6   4   4      900.92      879.33     15.06 o
   8   4   4      374.54      404.04     16.96 o
  -9   5   4      296.38      257.83     16.03 o
  -7   5   4      107.57       91.59     13.78 o
  -5   5   4      605.74      626.24     14.75 o
  -3   5   4      407.10      327.78      7.44 o
  -1   5   4     4264.50     4278.18     60.76 o
   1   5   4     4263.71     4337.79     46.98 o
   3   5   4      410.88      330.91      7.23 o
   5   5   4      608.98      627.90     11.35 o
   7   5   4      106.49      108.39      7.32 o
   9   5   4      294.64      289.21     20.25 o
  -8   6   4     2135.36     1998.45     45.06 o
  -6   6   4      522.74      545.34     17.18 o
  -4   6   4     2879.02     2656.45     39.05 o
  -2   6   4     1001.76     1065.44     18.46 o
   0   6   4     9780.57    10018.29    139.79 o
   2   6   4      938.13     1013.22     15.95 o
   4   6   4     2881.94     2571.05     38.10 o
   6   6   4      517.77      509.66     13.13 o
   8   6   4     2121.41     2098.65     48.81 o
  -7   7   4      258.88      254.53     14.59 o
  -5   7   4     1239.01     1165.91     26.76 o
  -3   7   4     5928.44     6239.97    105.67 o
  -1   7   4     1295.17     1498.82     24.47 o
   1   7   4     1294.35     1492.44     23.77 o
   3   7   4     5927.78     6177.04     81.36 o
   5   7   4     1239.51     1204.79     21.72 o
   7   7   4      258.69      278.25     13.11 o
  -8   8   4      388.04      389.54     18.17 o
  -6   8   4      671.02      653.83     19.94 o
  -4   8   4      723.04      676.45     17.79 o
  -2   8   4     4296.22     4473.69     66.63 o
   0   8   4     1906.47     1955.36     33.10 o
   2   8   4     4356.16     4672.86     65.57 o
   4   8   4      719.06      671.64     13.47 o
   6   8   4      640.73      666.40     21.37 o
   8   8   4      389.38      408.34     50.32 o
  -7   9   4      702.69      669.81     24.23 o
  -5   9   4     1119.23     1107.85     33.72 o
  -3   9   4     1484.98     1503.22     30.01 o
  -1   9   4     1840.52     1931.59     34.82 o
   1   9   4     1833.10     1963.68     30.59 o
   3   9   4     1492.51     1506.62     25.70 o
   5   9   4     1114.10     1133.07     23.10 o
   7   9   4      703.92      650.20     26.99 o
  -8  10   4     1007.48     1020.18     33.41 o
  -6  10   4      639.11      641.57     23.10 o
  -4  10   4     7346.35     7235.33    116.75 o
  -2  10   4     1338.31     1295.44     26.69 o
   0  10   4     5127.71     4644.71     73.92 o
   2  10   4     1355.52     1342.13     23.10 o
   4  10   4     7316.29     7306.87     96.42 o
   6  10   4      644.25      625.47     24.10 o
   8  10   4     1016.27     1035.33     47.24 o
  -7  11   4      142.59      121.94     12.31 o
  -5  11   4      567.34      513.44     22.99 o
  -3  11   4      273.49      274.24     11.11 o
  -1  11   4      554.92      515.77     12.58 o
   1  11   4      553.66      534.63     13.08 o
   3  11   4      274.79      278.23      8.33 o
   5  11   4      567.83      504.42     18.42 o
   7  11   4      142.09      127.66     38.16 o
  -6  12   4      294.78      306.54     16.43 o
  -4  12   4      271.34      267.05     12.29 o
  -2  12   4      856.75      810.59     20.21 o
   0  12   4        4.88       14.16      3.37 o
   2  12   4      856.94      833.98     17.11 o
   4  12   4      271.25      277.14      9.37 o
   6  12   4      296.60      318.18     17.96 o
  -7  13   4      286.79      269.37     17.26 o
  -5  13   4      724.42      629.16     22.44 o
  -3  13   4     1912.94     1800.42     36.89 o
  -1  13   4      541.85      509.10     13.39 o
   1  13   4      543.79      534.19     14.07 o
   3  13   4     1917.43     1791.65     35.31 o
   5  13   4      724.36      645.71     29.00 o
   7  13   4      285.94      260.31     32.75 o
  -6  14   4      910.80      891.78     29.50 o
  -4  14   4     1186.73     1213.17     38.48 o
  -2  14   4     7271.19     6760.48    109.91 o
   0  14   4      277.14      244.82      9.08 o
   2  14   4     7240.72     6818.07    109.40 o
   4  14   4     1231.22     1293.97     32.72 o
   6  14   4      899.57      908.81     39.97 o
  -7  15   4       85.47       82.01     16.53 o
  -5  15   4      243.21      251.70     19.49 o
  -3  15   4      170.92      142.19      9.96 o
  -1  15   4      224.54      201.33     10.71 o
   1  15   4      225.08      191.72     12.17 o
   3  15   4      169.90      140.40     10.08 o
   5  15   4      242.07      241.37     16.45 o
   7  15   4       86.29      104.12     25.18 o
  -6  16   4      283.32      321.96     18.96 o
  -4  16   4       74.59       54.32      8.94 o
  -2  16   4     1724.00     1631.20     35.46 o
   0  16   4     1150.34     1045.57     22.22 o
   2  16   4     1706.71     1639.87     38.61 o
   4  16   4       77.53       59.37     10.07 o
   6  16   4      277.12      282.49     23.77 o
  -5  17   4      156.01      154.43     13.95 o
  -3  17   4      170.28      147.06     13.42 o
  -1  17   4        2.32        5.03      4.03 o
   1  17   4        2.36        1.76      4.80 o
   3  17   4      171.02      167.51     14.14 o
   5  17   4      156.38      182.42     19.30 o
  -4  18   4     1062.33     1080.02     33.30 o
  -2  18   4     1756.15     1659.81     36.93 o
   0  18   4      336.34      422.32     15.65 o
   2  18   4     1706.71     1548.35     46.41 o
   4  18   4     1070.18     1066.79     37.02 o
  -5  19   4      406.74      519.43     23.81 o
  -3  19   4      147.42      185.08     14.27 o
  -1  19   4      334.18      323.97     14.75 o
   1  19   4      336.85      302.98     13.86 o
   3  19   4      145.79      162.69     15.11 o
   5  19   4      405.64      574.15     33.76 o
  -4  20   4      463.00      499.14     23.30 o
  -2  20   4     1881.54     1999.78     49.01 o
   0  20   4     1079.27      997.19     30.46 o
   2  20   4     1882.19     1925.93     55.87 o
   4  20   4      495.51      520.25     32.60 o
  -3  21   4       53.12       60.93     11.04 o
  -1  21   4       43.76       46.58      9.54 o
   1  21   4       43.78       18.59      9.38 o
   3  21   4       53.08       72.76     12.93 o
  -2  22   4      459.84      517.60     24.73 o
   0  22   4      656.07      788.57     32.90 o
   2  22   4      478.80      479.26     25.79 o
  -9   1   5        2.92        1.34      7.42 o
  -7   1   5      415.81      393.26     17.65 o
  -5   1   5     1966.16     2066.91     41.13 o
  -3   1   5     2126.27     2436.00     38.50 o
  -1   1   5      591.41      581.12      6.86 o
   1   1   5      592.86      575.20      7.27 o
   3   1   5     2134.46     2380.21     27.53 o
   5   1   5     1961.10     2087.23     26.27 o
   7   1   5      415.52      418.43     13.38 o
   9   1   5        2.88        2.05      7.68 o
  -8   2   5     1735.96     1761.90     75.01 o
  -6   2   5     3292.48     3101.48     63.73 o
  -4   2   5     1892.41     1888.45     37.64 o
  -2   2   5    12055.20    12021.56    124.75 o
   0   2   5     7982.81     8193.44     85.94 o
   2   2   5    11984.32    11830.82    113.28 o
   4   2   5     1917.54     1844.09     27.82 o
   6   2   5     3288.60     3177.00     38.57 o
   8   2   5     1740.98     1860.94     35.34 o
  -9   3   5      235.84      216.51     16.86 o
  -7   3   5      199.04      203.71     13.13 o
  -5   3   5      933.48     1028.22     22.61 o
  -3   3   5     6470.58     6922.29     82.85 o
  -1   3   5      223.16      228.10      3.85 o
   1   3   5      219.56      228.75      5.49 o
   3   3   5     6482.03     6826.54     69.61 o
   5   3   5      931.12      995.52     15.90 o
   7   3   5      201.52      194.50      8.98 o
   9   3   5      234.88      214.55     18.00 o
  -8   4   5       79.28       94.04     11.29 o
  -6   4   5     1432.98     1396.12     35.46 o
  -4   4   5      546.39      492.41      9.09 o
  -2   4   5     2053.28     2020.53     23.06 o
   0   4   5     3471.37     3529.45     40.48 o
   2   4   5     2019.63     1948.64     27.41 o
   4   4   5      533.33      466.60      9.83 o
   6   4   5     1449.36     1504.93     23.10 o
   8   4   5       73.65       74.03      7.74 o
  -9   5   5       65.28       62.31     10.20 o
  -7   5   5       83.01       75.99      8.44 o
  -5   5   5      696.39      711.75     24.14 o
  -3   5   5     1729.16     1862.29     22.41 o
  -1   5   5     3582.11     3758.04     53.06 o
   1   5   5     3578.20     3703.95     49.03 o
   3   5   5     1728.54     1807.80     24.93 o
   5   5   5      698.36      712.75     12.20 o
   7   5   5       83.01       84.69      7.02 o
   9   5   5       64.84       85.17     13.48 o
  -8   6   5      453.43      433.02     18.34 o
  -6   6   5      739.45      692.60     20.12 o
  -4   6   5     2846.02     2983.59     50.12 o
  -2   6   5     2099.19     2011.67     37.42 o
   0   6   5     8662.86     9045.94    116.75 o
   2   6   5     2088.04     2010.22     28.16 o
   4   6   5     2853.05     2853.66     36.41 o
   6   6   5      745.96      722.07     17.65 o
   8   6   5      438.13      502.38     21.03 o
  -7   7   5      419.03      431.15     17.03 o
  -5   7   5     1139.64     1149.97     26.25 o
  -3   7   5     2752.76     2797.01     39.45 o
  -1   7   5     2363.23     2512.58     48.28 o
   1   7   5     2365.38     2457.72     37.01 o
   3   7   5     2745.39     2770.78     39.36 o
   5   7   5     1145.05     1151.93     19.66 o
   7   7   5      417.50      416.17     15.92 o
  -8   8   5      273.87      301.09     16.35 o
  -6   8   5     5931.20     5672.67     96.95 o
  -4   8   5     2907.35     2727.85     49.29 o
  -2   8   5     2732.04     2638.08     40.33 o
   0   8   5     4099.70     4251.48     67.42 o
   2   8   5     2618.96     2535.66     38.97 o
   4   8   5     2858.01     2760.76     40.01 o
   6   8   5     5955.17     5823.31     94.76 o
   8   8   5      293.16      337.72     21.47 o
  -7   9   5      681.31      653.90     23.98 o
  -5   9   5     3513.86     3448.53     69.64 o
  -3   9   5     4045.20     4049.88     60.73 o
  -1   9   5      230.53      185.68      9.13 o
   1   9   5      230.88      199.42      6.46 o
   3   9   5     4044.38     3946.21     59.07 o
   5   9   5     3512.85     3581.21     62.57 o
   7   9   5      681.12      652.99     26.98 o
  -8  10   5      209.29      219.15     16.28 o
  -6  10   5      713.18      650.54     30.57 o
  -4  10   5     8423.45     8285.64    131.02 o
  -2  10   5      760.76      746.82     17.98 o
   0  10   5        0.24        6.31      2.59 o
   2  10   5      757.08      742.30     19.54 o
   4  10   5     8374.47     8212.76    116.47 o
   6  10   5      736.09      746.65     39.87 o
   8  10   5      208.69      264.07     25.18 o
  -7  11   5      187.28      175.55     14.02 o
  -5  11   5      604.41      620.68     19.31 o
  -3  11   5     1451.63     1443.48     30.53 o
  -1  11   5      462.98      428.04     13.68 o
   1  11   5      464.26      435.29     11.33 o
   3  11   5     1444.73     1479.83     25.31 o
   5  11   5      607.09      645.71     26.14 o
   7  11   5      189.22      215.10     22.17 o
  -6  12   5     1639.02     1538.36     49.23 o
  -4  12   5     3717.18     3564.22     63.56 o
  -2  12   5     2716.88     2624.67     48.23 o
   0  12   5     8071.83     7443.00    115.86 o
   2  12   5     2807.45     2721.62     42.45 o
   4  12   5     3662.56     3515.96     60.69 o
   6  12   5     1679.94     1626.93     45.47 o
  -7  13   5      118.91      112.61     12.70 o
  -5  13   5        9.32       17.48      6.54 o
  -3  13   5      826.37      861.11     22.17 o
  -1  13   5     2232.69     2123.35     40.95 o
   1  13   5     2238.12     2137.45     38.49 o
   3  13   5      826.01      822.23     20.42 o
   5  13   5        9.04        3.23      5.97 o
   7  13   5      119.00      121.43     25.49 o
  -6  14   5      283.06      257.04     15.99 o
  -4  14   5      922.66      809.91     23.04 o
  -2  14   5      846.21      871.24     27.29 o
   0  14   5      257.16      229.68      9.44 o
   2  14   5      843.03      883.24     19.93 o
   4  14   5      929.88      852.72     25.36 o
   6  14   5      278.94      200.50     19.77 o
  -7  15   5        7.18       -0.05      7.58 o
  -5  15   5      334.96      290.68     27.52 o
  -3  15   5      227.54      204.69     11.46 o
  -1  15   5      447.60      410.11     14.38 o
   1  15   5      450.33      406.63     12.81 o
   3  15   5      229.70      206.91     14.27 o
   5  15   5      333.29      286.67     21.93 o
   7  15   5        7.34       19.93     17.46 o
  -6  16   5      637.01      658.57     25.98 o
  -4  16   5     4482.13     4248.82     94.83 o
  -2  16   5      526.52      539.88     17.74 o
   0  16   5     2476.44     2283.82     39.52 o
   2  16   5      555.72      558.63     21.90 o
   4  16   5     4427.46     4320.47     98.52 o
   6  16   5      637.05      616.87     49.74 o
  -5  17   5      117.87      129.59     13.00 o
  -3  17   5      289.49      276.62     15.43 o
  -1  17   5      121.00      125.14      9.40 o
   1  17   5      119.47      130.05     11.19 o
   3  17   5      289.95      239.57     18.23 o
   5  17   5      116.68      123.92     13.87 o
  -4  18   5      648.68      756.62     39.94 o
  -2  18   5      801.97      789.06     30.31 o
   0  18   5      721.33      744.28     21.44 o
   2  18   5      818.99      797.63     30.06 o
   4  18   5      651.74      706.48     29.23 o
  -5  19   5      112.97      107.06     13.55 o
  -3  19   5      399.41      373.53     18.96 o
  -1  19   5      102.19      125.04     10.17 o
   1  19   5      102.24      104.17     10.52 o
   3  19   5      398.03      391.65     21.63 o
   5  19   5      112.68       81.26     16.74 o
  -4  20   5      327.84      293.97     18.62 o
  -2  20   5     1239.64     1292.51     36.80 o
   0  20   5        0.51       11.10      5.61 o
   2  20   5     1216.42     1268.32     42.24 o
   4  20   5      329.46      329.64     33.37 o
  -3  21   5       26.87       61.86     11.06 o
  -1  21   5       50.49       51.03      9.48 o
   1  21   5       49.80       48.28     11.16 o
   3  21   5       27.13       49.49     11.82 o
  -2  22   5     1921.54     1918.16     50.58 o
   0  22   5     1565.29     1608.64     50.96 o
   2  22   5     1950.91     2035.35     59.19 o
  -8   0   6       34.84       29.40     12.18 o
  -6   0   6     4239.59     4018.19    112.70 o
  -4   0   6    16451.17    17697.16    518.19 o
  -2   0   6     1706.20     1551.40     30.20 o
   0   0   6    25771.21    25226.06    307.91 o
   2   0   6     1791.64     1630.68     31.88 o
   4   0   6    16299.25    16923.61    282.31 o
   6   0   6     4321.28     4200.42     77.89 o
   8   0   6       32.63       53.22      9.77 o
  -9   1   6       33.38       25.09     11.55 o
  -7   1   6       46.23       46.30      7.93 o
  -5   1   6       30.47       33.08      4.68 o
  -3   1   6     2599.07     2774.59     36.47 o
  -1   1   6     2629.23     2652.91     28.02 o
   1   1   6     2636.96     2682.02     31.00 o
   3   1   6     2596.05     2690.17     35.12 o
   5   1   6       30.39       30.31      3.34 o
   7   1   6       46.29       38.42      5.51 o
   9   1   6       34.01       26.42     12.02 o
  -8   2   6       33.77       38.23      8.50 o
  -6   2   6      210.88      220.46     12.75 o
  -4   2   6      517.76      495.55     11.95 o
  -2   2   6     1247.91     1413.88     16.08 o
   0   2   6     1516.01     1482.39     16.13 o
   2   2   6     1274.11     1420.05     19.55 o
   4   2   6      507.05      480.40      8.43 o
   6   2   6      205.22      209.66      7.88 o
   8   2   6       34.19       20.64      6.71 o
  -9   3   6      113.53       93.98     12.44 o
  -7   3   6      140.43      129.32     14.18 o
  -5   3   6        3.77        4.82      3.21 o
  -3   3   6      954.94     1065.51     13.98 o
  -1   3   6    12139.87    12507.22    114.21 o
   1   3   6    12126.28    12433.95    129.63 o
   3   3   6      957.28     1021.39     14.71 o
   5   3   6        3.63        2.51      2.32 o
   7   3   6      138.84      147.32      8.08 o
   9   3   6      113.66      102.45     13.84 o
  -8   4   6     1266.90     1274.08     36.77 o
  -6   4   6     2448.94     2461.96     52.47 o
  -4   4   6     5023.57     5234.33     72.25 o
  -2   4   6     1543.72     1362.72     17.87 o
   0   4   6    15444.87    15820.33    164.27 o
   2   4   6     1520.85     1309.04     21.49 o
   4   4   6     4966.25     5074.42     56.46 o
   6   4   6     2481.84     2425.02     35.41 o
   8   4   6     1260.49     1267.09     31.31 o
  -9   5   6      287.88      267.82     16.25 o
  -7   5   6       47.75       53.49      7.71 o
  -5   5   6       22.92       17.79      2.66 o
  -3   5   6      754.21      761.10     11.05 o
  -1   5   6       55.24       47.75      3.39 o
   1   5   6       56.22       43.61      2.83 o
   3   5   6      758.99      768.88     12.36 o
   5   5   6       22.49       18.85      2.88 o
   7   5   6       47.81       38.32      5.31 o
   9   5   6      290.08      269.67     20.05 o
  -8   6   6     1001.19     1072.59     29.79 o
  -6   6   6      567.44      526.10     17.23 o
  -4   6   6     1813.78     1794.66     26.07 o
  -2   6   6     2122.21     2151.09     36.70 o
   0   6   6     6032.78     5937.66     76.32 o
   2   6   6     2110.27     2090.86     29.12 o
   4   6   6     1808.84     1767.49     24.10 o
   6   6   6      558.89      545.47     15.01 o
   8   6   6      993.80     1090.79     28.74 o
  -7   7   6      311.27      302.13     14.75 o
  -5   7   6      488.56      490.00     15.52 o
  -3   7   6      232.66      257.80      9.27 o
  -1   7   6     1007.70     1026.14     19.93 o
   1   7   6     1008.15     1045.20     17.78 o
   3   7   6      233.35      250.35      7.48 o
   5   7   6      487.82      486.51     11.87 o
   7   7   6      311.28      314.27     16.26 o
  -8   8   6     1139.53     1184.96     32.62 o
  -6   8   6     1790.88     1795.86     38.62 o
  -4   8   6     1553.99     1615.04     33.25 o
  -2   8   6      646.47      660.54     18.66 o
   0   8   6     1877.63     1914.46     33.38 o
   2   8   6      617.50      635.98     12.89 o
   4   8   6     1521.46     1569.72     25.77 o
   6   8   6     1793.00     1839.99     37.38 o
   8   8   6     1147.74     1178.41     41.81 o
  -7   9   6      709.21      712.31     30.66 o
  -5   9   6     1048.09      992.41     24.59 o
  -3   9   6     1393.50     1373.61     27.64 o
  -1   9   6      221.85      252.40      8.52 o
   1   9   6      221.99      258.48      7.73 o
   3   9   6     1384.01     1341.92     23.73 o
   5   9   6     1043.24      963.21     35.28 o
   7   9   6      709.21      759.53     29.74 o
  -8  10   6     1447.07     1432.09     41.32 o
  -6  10   6      194.56      189.77     13.04 o
  -4  10   6     3283.17     3153.73     58.07 o
  -2  10   6     5804.20     5218.21     85.87 o
   0  10   6     5429.84     5048.12     89.98 o
   2  10   6     5767.39     5429.11     76.75 o
   4  10   6     3382.77     3369.95     50.81 o
   6  10   6      213.26      186.51     13.71 o
   8  10   6     1413.14     1471.91     59.16 o
  -7  11   6      368.89      400.84     24.51 o
  -5  11   6      483.17      498.65     26.17 o
  -3  11   6     3121.54     3041.03     55.18 o
  -1  11   6     1647.57     1678.32     33.00 o
   1  11   6     1643.09     1705.99     35.65 o
   3  11   6     3122.47     3170.41     44.15 o
   5  11   6      483.91      479.52     18.01 o
   7  11   6      367.69      396.00     22.39 o
  -6  12   6       36.39       25.69      7.50 o
  -4  12   6      272.52      232.58     11.73 o
  -2  12   6      559.50      521.92     15.69 o
   0  12   6        5.03       12.21      4.23 o
   2  12   6      565.95      582.99     19.63 o
   4  12   6      274.93      232.79     13.03 o
   6  12   6       34.62       34.32     10.65 o
  -7  13   6       33.60       59.05     10.33 o
  -5  13   6     1035.07      945.69     28.63 o
  -3  13   6     2022.17     1958.56     39.88 o
  -1  13   6      118.57      118.41      7.80 o
   1  13   6      121.34      117.80      6.36 o
   3  13   6     2014.79     2038.96     54.27 o
   5  13   6     1039.28      992.40     32.60 o
   7  13   6       33.96       38.99     21.71 o
  -6  14   6     1169.54     1212.45     35.58 o
  -4  14   6     1922.87     1841.23     44.19 o
  -2  14   6     3351.39     3200.21     58.09 o
   0  14   6     1271.27     1208.64     31.26 o
   2  14   6     3361.28     3272.84     55.31 o
   4  14   6     1933.88     1884.92     43.40 o
   6  14   6     1151.47     1202.97     53.76 o
  -5  15   6      380.00      341.88     17.72 o
  -3  15   6      246.13      237.75     12.22 o
  -1  15   6       63.11       64.28      6.90 o
   1  15   6       61.84       71.14      7.73 o
   3  15   6      246.43      252.12     13.40 o
   5  15   6      382.99      329.08     19.16 o
  -6  16   6      510.69      556.92     23.94 o
  -4  16   6      136.44      119.57     14.58 o
  -2  16   6       56.57       69.00      7.69 o
   0  16   6      654.21      671.44     21.20 o
   2  16   6       61.70       65.58      9.69 o
   4  16   6      128.96      130.58     13.24 o
   6  16   6      503.64      488.18     44.65 o
  -5  17   6      438.42      431.15     23.46 o
  -3  17   6      150.36      162.46     12.60 o
  -1  17   6      879.53      843.63     23.13 o
   1  17   6      876.40      860.97     25.41 o
   3  17   6      149.47      149.02     19.69 o
   5  17   6      440.14      459.09     23.67 o
  -4  18   6      352.41      401.68     27.16 o
  -2  18   6     2221.69     2172.55     63.08 o
   0  18   6       80.39       96.55      8.53 o
   2  18   6     2230.36     2057.28     56.93 o
   4  18   6      339.01      371.42     21.64 o
  -5  19   6       87.03       95.68     15.76 o
  -3  19   6      253.08      277.62     16.66 o
  -1  19   6      728.64      717.52     24.46 o
   1  19   6      723.61      674.92     24.04 o
   3  19   6      255.96      253.33     18.39 o
   5  19   6       85.58      107.52     26.42 o
  -4  20   6      382.21      403.08     21.34 o
  -2  20   6     2228.54     2195.06     53.06 o
   0  20   6       14.19        9.85      8.58 o
   2  20   6     2239.07     2266.07     62.02 o
   4  20   6      386.87      402.30     23.54 o
  -3  21   6      486.76      499.85     23.42 o
  -1  21   6      519.17      520.71     26.11 o
   1  21   6      518.63      533.97     26.37 o
   3  21   6      486.20      547.22     37.48 o
  -2  22   6      230.50      211.35     18.93 o
   0  22   6      780.91      872.74     35.26 o
   2  22   6      221.67      204.16     18.75 o
  -9   1   7      435.51      444.06     22.31 o
  -7   1   7     1280.16     1239.63     33.72 o
  -5   1   7     1983.29     2063.88     62.39 o
  -3   1   7     2614.27     2815.40     35.98 o
  -1   1   7     3116.07     3226.44     35.00 o
   1   1   7     3112.27     3150.81     36.80 o
   3   1   7     2604.04     2774.69     41.66 o
   5   1   7     1978.46     2035.14     27.37 o
   7   1   7     1282.14     1254.41     25.90 o
   9   1   7      437.68      374.08     29.34 o
  -8   2   7     1639.12     1647.91     43.46 o
  -6   2   7      621.05      569.04     19.11 o
  -4   2   7     6339.72     6426.80     83.87 o
  -2   2   7     9445.07     9492.36    111.19 o
   0   2   7     8705.61     8224.83     81.82 o
   2   2   7     9438.31     9335.31    110.22 o
   4   2   7     6409.70     6283.51     83.05 o
   6   2   7      588.24      531.61     12.69 o
   8   2   7     1638.40     1696.87     37.62 o
  -9   3   7      272.11      256.61     17.84 o
  -7   3   7      249.92      237.52     14.90 o
  -5   3   7      467.67      495.53     14.12 o
  -3   3   7      120.21      107.62      3.47 o
  -1   3   7     4398.36     4255.36     41.61 o
   1   3   7     4410.51     4207.07     45.95 o
   3   3   7      123.04      104.24      4.25 o
   5   3   7      472.99      496.83     10.82 o
   7   3   7      250.12      241.65      9.84 o
   9   3   7      269.46      283.97     21.81 o
  -8   4   7      375.39      365.53     16.70 o
  -6   4   7      632.68      682.94     19.17 o
  -4   4   7     1908.68     1877.53     24.95 o
  -2   4   7     3629.05     3446.81     40.17 o
   0   4   7      261.90      311.95      5.60 o
   2   4   7     3599.11     3358.84     45.45 o
   4   4   7     1941.22     1852.84     26.88 o
   6   4   7      605.76      645.92     15.76 o
   8   4   7      378.71      383.46     16.48 o
  -7   5   7        3.64       -2.20      4.97 o
  -5   5   7      173.94      170.70      7.24 o
  -3   5   7      684.17      727.60     15.69 o
  -1   5   7      176.68      177.90      5.46 o
   1   5   7      176.42      184.67      6.03 o
   3   5   7      686.07      702.85     13.23 o
   5   5   7      173.45      169.97      7.33 o
   7   5   7        3.67        3.78      4.14 o
  -8   6   7      804.90      827.38     28.56 o
  -6   6   7      683.39      706.85     22.74 o
  -4   6   7     2052.32     1956.05     27.72 o
  -2   6   7     6216.01     6391.14     78.01 o
   0   6   7      810.49      686.20     11.57 o
   2   6   7     6232.80     6537.54     98.31 o
   4   6   7     2041.73     1903.06     27.91 o
   6   6   7      701.58      742.48     20.51 o
   8   6   7      781.80      827.98     24.91 o
  -7   7   7      661.08      603.27     20.35 o
  -5   7   7      186.37      164.53      8.69 o
  -3   7   7      611.42      647.17     12.23 o
  -1   7   7       73.62       78.84      4.98 o
   1   7   7       76.48       73.66      3.73 o
   3   7   7      613.30      616.95     11.42 o
   5   7   7      186.42      167.06      8.29 o
   7   7   7      659.69      654.32     23.19 o
  -8   8   7      656.73      608.52     22.45 o
  -6   8   7     1579.22     1602.71     35.33 o
  -4   8   7      844.43      869.65     16.21 o
  -2   8   7     8861.59     8577.31    150.53 o
   0   8   7     2249.46     2313.12     39.26 o
   2   8   7     8991.18     8777.39    138.95 o
   4   8   7      805.45      804.38     18.62 o
   6   8   7     1563.88     1582.64     38.42 o
   8   8   7      677.51      664.81     37.14 o
  -7   9   7      522.77      468.40     20.45 o
  -5   9   7     1487.65     1384.02     31.41 o
  -3   9   7       64.92       75.55      4.57 o
  -1   9   7      330.77      327.07      9.99 o
   1   9   7      331.06      322.09      8.48 o
   3   9   7       65.19       61.67      4.15 o
   5   9   7     1485.62     1451.69     26.58 o
   7   9   7      523.54      475.21     23.85 o
  -8  10   7      283.32      254.04     17.40 o
  -6  10   7     1348.75     1314.99     35.24 o
  -4  10   7      390.35      348.23     13.14 o
  -2  10   7     1711.52     1823.21     31.12 o
   0  10   7     1010.65      884.35     21.51 o
   2  10   7     1679.81     1793.24     30.27 o
   4  10   7      410.16      382.95     17.30 o
   6  10   7     1336.07     1330.07     41.49 o
   8  10   7      289.67      307.70     27.20 o
  -7  11   7      174.01      186.08     14.31 o
  -5  11   7     1409.27     1329.20     34.58 o
  -3  11   7     2753.08     2619.06     48.39 o
  -1  11   7      333.92      373.19     11.93 o
   1  11   7      337.08      375.48     10.97 o
   3  11   7     2739.31     2660.37     35.34 o
   5  11   7     1410.86     1395.33     34.59 o
   7  11   7      176.49      176.57     25.41 o
  -6  12   7     1310.79     1272.33     35.59 o
  -4  12   7     1900.06     1982.51     40.56 o
  -2  12   7     8416.05     8090.19    130.07 o
   0  12   7     9437.10     8862.13    168.26 o
   2  12   7     8491.80     8428.97    128.75 o
   4  12   7     2011.41     2006.58     45.75 o
   6  12   7     1259.99     1308.99     50.35 o
  -7  13   7        6.55       -0.07      8.67 o
  -5  13   7     1178.64     1161.69     60.34 o
  -3  13   7     2523.49     2538.03     48.06 o
  -1  13   7     2200.35     2214.19     41.66 o
   1  13   7     2204.93     2198.18     45.75 o
   3  13   7     2531.86     2527.26     52.49 o
   5  13   7     1176.19     1190.85     36.80 o
   7  13   7        6.43       12.59     11.25 o
  -6  14   7      486.67      508.80     21.75 o
  -4  14   7     1840.18     1764.50     42.91 o
  -2  14   7     2999.21     2961.40     53.96 o
   0  14   7     5302.49     5331.77    102.68 o
   2  14   7     2988.51     2906.83     58.70 o
   4  14   7     1832.31     1813.04     48.60 o
   6  14   7      483.66      498.21     30.04 o
  -5  15   7      381.92      339.90     17.84 o
  -3  15   7     1441.49     1443.07     32.99 o
  -1  15   7     4412.86     4221.16     73.76 o
   1  15   7     4420.99     4372.79     81.93 o
   3  15   7     1442.30     1458.81     35.90 o
   5  15   7      385.10      352.99     19.67 o
  -6  16   7     1021.53     1102.20     35.09 o
  -4  16   7     2220.81     2249.26     52.49 o
  -2  16   7     2501.02     2568.69     49.73 o
   0  16   7      612.33      616.96     18.39 o
   2  16   7     2410.73     2505.18     63.56 o
   4  16   7     2226.79     2231.37     59.54 o
   6  16   7     1040.28     1093.93     69.98 o
  -5  17   7      113.33      119.68     12.88 o
  -3  17   7      326.41      311.71     20.20 o
  -1  17   7     1046.07     1034.89     26.32 o
   1  17   7     1038.96     1037.43     34.33 o
   3  17   7      322.41      345.75     19.59 o
   5  17   7      115.02      179.89     49.28 o
  -4  18   7      639.88      644.92     25.19 o
  -2  18   7     1006.32     1036.24     30.27 o
   0  18   7      319.81      321.78     14.18 o
   2  18   7      983.77      926.86     33.80 o
   4  18   7      661.51      737.52     29.71 o
  -3  19   7       31.15       27.41      9.81 o
  -1  19   7       85.22       93.50     10.49 o
   1  19   7       85.70       77.06     12.85 o
   3  19   7       30.77       15.26      8.18 o
  -4  20   7     1053.71     1125.51     35.87 o
  -2  20   7      266.25      310.02     20.36 o
   0  20   7     2128.82     2050.33     57.86 o
   2  20   7      281.82      306.92     20.19 o
   4  20   7     1044.35     1098.39     40.15 o
  -3  21   7      252.27      309.13     19.08 o
  -1  21   7      343.59      380.78     22.85 o
   1  21   7      339.09      399.30     23.20 o
   3  21   7      252.59      291.59     20.92 o
   0  22   7     1533.29     1595.08     51.10 o
  -8   0   8      144.33      157.29     18.73 o
  -6   0   8     5585.36     5624.53    148.60 o
  -4   0   8     7537.31     7244.88    305.99 o
  -2   0   8     2364.01     2249.66     40.40 o
   0   0   8    19488.31    19056.71    251.73 o
   2   0   8     2290.34     2133.39     47.71 o
   4   0   8     7495.71     7029.46    143.17 o
   6   0   8     5654.63     5698.85    102.72 o
   8   0   8      166.38      160.97     19.01 o
  -9   1   8       68.31       80.21     12.04 o
  -7   1   8       45.39       50.93      8.11 o
  -5   1   8      159.21      169.40      7.34 o
  -3   1   8       81.68      121.92      4.89 o
  -1   1   8      671.52      700.06     10.62 o
   1   1   8      664.52      677.63     10.21 o
   3   1   8       84.35      117.19      5.15 o
   5   1   8      160.88      192.84      5.91 o
   7   1   8       43.67       49.01      6.00 o
   9   1   8       68.15       68.01     13.30 o
  -8   2   8      153.90      170.88     15.90 o
  -6   2   8      936.02      907.35     25.85 o
  -4   2   8      726.37      808.40     14.76 o
  -2   2   8      807.64      862.23     15.01 o
   0   2   8    10265.84    10697.76     97.27 o
   2   2   8      825.39      898.97     16.58 o
   4   2   8      735.73      795.31     17.93 o
   6   2   8      920.91      921.97     17.64 o
   8   2   8      151.98      147.36     11.21 o
  -9   3   8      122.23      114.84     11.92 o
  -7   3   8       10.93       12.31      6.27 o
  -5   3   8      436.43      451.82     15.66 o
  -3   3   8     2190.36     2335.51     30.49 o
  -1   3   8      954.55     1022.40     12.64 o
   1   3   8      960.56     1023.65     22.60 o
   3   3   8     2183.84     2298.26     36.35 o
   5   3   8      438.05      472.04     10.38 o
   7   3   8       11.12        5.32      3.97 o
   9   3   8      121.67      134.28     16.47 o
  -8   4   8      955.97      951.12     27.04 o
  -6   4   8      912.69      916.94     24.39 o
  -4   4   8      802.95      711.72     12.49 o
  -2   4   8    13635.17    14335.41    174.62 o
   0   4   8    17432.24    18819.86    204.98 o
   2   4   8    13890.80    14260.66    191.72 o
   4   4   8      769.33      668.38     12.86 o
   6   4   8      889.11      883.74     19.74 o
   8   4   8      946.55      945.84     26.51 o
  -7   5   8       29.77       26.78      6.33 o
  -5   5   8      331.81      330.64     10.29 o
  -3   5   8      588.69      691.63     11.23 o
  -1   5   8     9369.54    10250.70    185.24 o
   1   5   8     9395.65    10222.81    153.02 o
   3   5   8      586.22      683.23     13.02 o
   5   5   8      337.06      332.82      9.91 o
   7   5   8       29.19       33.09      6.75 o
  -8   6   8      821.00      777.33     27.99 o
  -6   6   8     1868.46     1804.50     49.59 o
  -4   6   8     3651.68     3663.29     47.44 o
  -2   6   8     4378.57     4608.07     70.58 o
   0   6   8     4123.32     5082.47     78.36 o
   2   6   8     4308.37     4592.68     81.73 o
   4   6   8     3619.09     3548.13     50.41 o
   6   6   8     1873.16     1795.29     37.33 o
   8   6   8      844.92      866.74     25.46 o
  -7   7   8      233.54      224.22     12.97 o
  -5   7   8      212.02      162.02      8.75 o
  -3   7   8      208.70      219.10      9.29 o
  -1   7   8       26.32       33.99      3.58 o
   1   7   8       26.33       27.38      2.78 o
   3   7   8      208.85      205.18      8.45 o
   5   7   8      211.84      185.34      7.54 o
   7   7   8      233.45      221.45     14.58 o
  -8   8   8      841.11      836.74     26.69 o
  -6   8   8     2081.60     1905.50     40.52 o
  -4   8   8     1837.30     1958.82     30.21 o
  -2   8   8      871.67      883.77     17.08 o
   0   8   8      152.14      130.70      4.77 o
   2   8   8      834.73      851.37     13.45 o
   4   8   8     1800.66     1903.56     32.35 o
   6   8   8     2070.82     2006.39     53.77 o
   8   8   8      859.88      871.19     34.47 o
  -7   9   8      217.32      182.87     13.67 o
  -5   9   8      101.48       88.47      7.92 o
  -3   9   8      157.24      156.69      7.01 o
  -1   9   8     1790.86     1761.96     34.17 o
   1   9   8     1799.16     1727.87     31.00 o
   3   9   8      160.93      161.46      7.98 o
   5   9   8      101.71       87.72      5.71 o
   7   9   8      213.92      204.54     17.11 o
  -8  10   8      255.89      280.37     19.42 o
  -6  10   8       91.25      113.05     14.48 o
  -4  10   8     5554.97     5288.59     88.43 o
  -2  10   8     6937.97     6773.04    105.31 o
   0  10   8     1228.40     1107.67     25.36 o
   2  10   8     6946.13     6891.68     96.55 o
   4  10   8     5596.37     5331.71     78.12 o
   6  10   8      112.15      106.72     12.89 o
   8  10   8      239.38      243.60     33.37 o
  -7  11   8      135.43      126.60     12.56 o
  -5  11   8     1194.55     1145.07     31.01 o
  -3  11   8      985.12      926.98     22.58 o
  -1  11   8      119.16      116.77      7.78 o
   1  11   8      121.03      114.93      6.16 o
   3  11   8      981.79      937.86     22.48 o
   5  11   8     1199.14     1151.52     35.10 o
   7  11   8      135.20      125.12     14.94 o
  -6  12   8       54.94       45.74     18.22 o
  -4  12   8     1978.82     1999.36     40.99 o
  -2  12   8     3251.84     3218.51     56.71 o
   0  12   8       71.33       72.35      6.81 o
   2  12   8     3235.69     3215.96     54.95 o
   4  12   8     1994.52     2029.16     42.36 o
   6  12   8       57.27       58.77     11.13 o
  -7  13   8       95.20       92.71     12.08 o
  -5  13   8      905.89      868.43     27.17 o
  -3  13   8     3759.98     3728.17     66.79 o
  -1  13   8     1508.50     1396.92     29.51 o
   1  13   8     1497.54     1380.54     32.08 o
   3  13   8     3772.13     3867.79     65.37 o
   5  13   8      903.60      859.73     30.38 o
   7  13   8       93.00       75.08     13.06 o
  -6  14   8     2081.68     2124.76     51.58 o
  -4  14   8     1171.22     1184.38     32.52 o
  -2  14   8      925.33      877.28     25.54 o
   0  14   8     7546.03     7377.51    131.38 o
   2  14   8      898.18      830.02     28.56 o
   4  14   8     1170.59     1197.79     31.99 o
   6  14   8     2086.14     2013.86     71.59 o
  -5  15   8      212.63      219.67     14.80 o
  -3  15   8      637.72      602.85     21.41 o
  -1  15   8      260.13      272.37     15.52 o
   1  15   8      256.90      237.81     12.42 o
   3  15   8      642.77      650.93     23.24 o
   5  15   8      210.35      198.83     20.54 o
  -6  16   8      783.34      862.75     30.35 o
  -4  16   8     1911.98     1903.74     52.62 o
  -2  16   8     2185.26     2159.26     44.01 o
   0  16   8     6064.51     6174.32    113.75 o
   2  16   8     2206.07     2197.72     57.07 o
   4  16   8     1883.34     1941.52     46.22 o
   6  16   8      790.92      871.08     42.52 o
  -5  17   8      462.64      443.00     21.09 o
  -3  17   8      750.71      777.90     30.77 o
  -1  17   8      404.97      386.64     20.94 o
   1  17   8      406.24      365.10     19.38 o
   3  17   8      754.34      786.05     30.01 o
   5  17   8      463.31      462.90     50.36 o
  -4  18   8      717.91      726.62     34.30 o
  -2  18   8      588.93      648.68     22.97 o
   0  18   8     1024.11      994.86     34.49 o
   2  18   8      586.27      542.68     25.18 o
   4  18   8      672.10      675.37     29.28 o
  -3  19   8       40.46       24.00     10.64 o
  -1  19   8       83.37       79.50     11.79 o
   1  19   8       82.22       87.08     11.79 o
   3  19   8       40.77       36.08     10.27 o
  -2  20   8      661.93      674.48     29.88 o
   0  20   8     4201.43     4173.14     99.65 o
   2  20   8      678.36      711.97     31.33 o
  -1  21   8      511.06      517.33     26.12 o
   1  21   8      511.35      520.45     26.24 o
   0  22   8      996.26     1041.79     39.20 o
  -9   1   9       28.38       27.26     12.67 o
  -7   1   9      260.16      264.56     14.44 o
  -5   1   9      221.19      199.97      7.93 o
  -3   1   9      561.87      604.64     10.21 o
  -1   1   9      710.66      800.98     12.06 o
   1   1   9      707.39      800.47     11.01 o
   3   1   9      567.69      629.49     13.93 o
   5   1   9      220.63      214.51      7.96 o
   7   1   9      258.16      247.62     10.79 o
   9   1   9       29.07       20.55      8.93 o
  -8   2   9      879.32      913.72     29.64 o
  -6   2   9     1125.62     1120.90     29.73 o
  -4   2   9     3492.24     3291.49     46.57 o
  -2   2   9    10415.79    10538.49    132.22 o
   0   2   9    10995.94    10467.37     95.48 o
   2   2   9    10423.69    10342.84    141.69 o
   4   2   9     3563.44     3388.40     43.90 o
   6   2   9     1117.90     1155.39     20.45 o
   8   2   9      877.71      899.54     25.67 o
  -7   3   9      178.44      165.30     12.01 o
  -5   3   9       61.74       53.65      4.43 o
  -3   3   9      708.34      796.56     16.27 o
  -1   3   9     5232.16     5918.87     66.29 o
   1   3   9     5204.05     5912.05     72.34 o
   3   3   9      709.18      799.61     16.64 o
   5   3   9       63.38       56.71      3.80 o
   7   3   9      178.49      167.57      9.81 o
  -8   4   9      683.19      651.11     22.09 o
  -6   4   9     1728.23     1663.84     30.39 o
  -4   4   9     1426.91     1525.40     21.89 o
  -2   4   9     2234.56     2214.69     25.54 o
   0   4   9     2956.73     3437.76     52.74 o
   2   4   9     2170.33     2114.80     33.62 o
   4   4   9     1405.36     1389.03     23.57 o
   6   4   9     1719.71     1638.35     30.41 o
   8   4   9      696.17      713.36     22.50 o
  -7   5   9       51.85       43.39      7.12 o
  -5   5   9      191.88      215.62      7.47 o
  -3   5   9      939.39      897.79     19.83 o
  -1   5   9     1958.58     2309.42     27.61 o
   1   5   9     1954.00     2285.65     32.46 o
   3   5   9      937.72      900.13     15.92 o
   5   5   9      192.30      204.90      8.09 o
   7   5   9       52.35       38.29      9.34 o
  -8   6   9     1080.74     1147.25     34.74 o
  -6   6   9     1573.38     1606.51     38.75 o
  -4   6   9     2799.03     2854.70     38.20 o
  -2   6   9     7192.93     7781.85     92.32 o
   0   6   9      944.95     1123.01     20.75 o
   2   6   9     7043.33     7515.93    107.42 o
   4   6   9     2794.36     2742.03     40.67 o
   6   6   9     1574.16     1603.87     34.64 o
   8   6   9     1081.18     1138.68     30.39 o
  -7   7   9     1579.80     1541.07     36.19 o
  -5   7   9     1591.67     1495.48     29.38 o
  -3   7   9     3040.22     3165.44     44.59 o
  -1   7   9     5208.23     5850.70     89.89 o
   1   7   9     5179.44     5777.36     88.92 o
   3   7   9     3055.98     3221.07     59.76 o
   5   7   9     1589.24     1506.25     27.77 o
   7   7   9     1581.95     1558.05     40.69 o
  -8   8   9     1279.58     1263.53     34.53 o
  -6   8   9     3038.64     2932.35     55.43 o
  -4   8   9      221.31      195.27      9.50 o
  -2   8   9     5915.24     5746.04     91.77 o
   0   8   9     1943.79     1744.82     27.73 o
   2   8   9     5906.33     5839.74     82.63 o
   4   8   9      235.20      202.63      7.33 o
   6   8   9     3016.73     2870.89     89.08 o
   8   8   9     1310.21     1443.47     46.58 o
  -7   9   9     2136.68     2074.92     62.59 o
  -5   9   9      850.42      876.89     25.70 o
  -3   9   9      278.18      286.76     12.08 o
  -1   9   9     1710.30     1696.16     30.84 o
   1   9   9     1707.99     1662.00     30.00 o
   3   9   9      279.92      276.74     10.14 o
   5   9   9      850.26      889.44     20.02 o
   7   9   9     2137.81     2146.50     59.62 o
  -8  10   9      319.97      345.76     19.60 o
  -6  10   9      635.04      647.47     26.49 o
  -4  10   9     1273.98     1231.61     27.91 o
  -2  10   9      130.89      113.82      6.19 o
   0  10   9       53.54       57.04      5.45 o
   2  10   9      122.95      106.94      7.52 o
   4  10   9     1260.44     1247.42     23.39 o
   6  10   9      632.66      661.82     27.79 o
   8  10   9      330.73      279.66     27.07 o
  -7  11   9       36.03       19.42     14.28 o
  -5  11   9      989.27      945.91     27.45 o
  -3  11   9      216.52      213.69     10.15 o
  -1  11   9      379.45      360.85     17.67 o
   1  11   9      385.69      384.62     11.05 o
   3  11   9      215.86      211.30      9.57 o
   5  11   9      983.38      956.73     40.31 o
   7  11   9       37.11       18.25      9.08 o
  -6  12   9     1632.16     1569.46     41.10 o
  -4  12   9     1266.69     1221.35     28.78 o
  -2  12   9     2891.20     2743.39     50.12 o
   0  12   9     6767.77     6426.81    114.31 o
   2  12   9     2935.84     2796.93     55.39 o
   4  12   9     1265.72     1233.30     43.83 o
   6  12   9     1623.78     1633.65     49.10 o
  -7  13   9       21.05       17.12      8.31 o
  -5  13   9      230.34      251.81     14.48 o
  -3  13   9        2.03       10.57      4.99 o
  -1  13   9      382.68      365.34     13.03 o
   1  13   9      378.81      379.05     14.01 o
   3  13   9        1.94        7.95      4.16 o
   5  13   9      232.25      224.68     20.24 o
   7  13   9       20.95       34.72     23.31 o
  -6  14   9      119.58      136.84     12.95 o
  -4  14   9      518.32      494.35     21.65 o
  -2  14   9     1569.85     1596.35     33.90 o
   0  14   9      620.91      603.48     19.27 o
   2  14   9     1561.32     1586.11     36.79 o
   4  14   9      517.16      540.70     19.80 o
   6  14   9      122.13      125.16     26.96 o
  -5  15   9      588.58      580.19     27.03 o
  -3  15   9      352.78      349.45     16.06 o
  -1  15   9     1893.20     1942.27     39.38 o
   1  15   9     1903.93     1970.14     51.51 o
   3  15   9      348.76      357.86     15.81 o
   5  15   9      586.24      567.91     32.38 o
  -6  16   9     1915.01     1954.30     55.61 o
  -4  16   9     7388.57     7432.15    137.28 o
  -2  16   9     1821.41     1731.52     41.06 o
   0  16   9      173.14      198.36     11.91 o
   2  16   9     1730.30     1631.01     47.12 o
   4  16   9     7313.07     7214.72    157.09 o
   6  16   9     1938.38     1929.95     71.21 o
  -5  17   9      968.78      968.37     31.82 o
  -3  17   9      944.18      954.14     40.09 o
  -1  17   9     1672.75     1675.77     40.32 o
   1  17   9     1685.76     1608.95     46.91 o
   3  17   9      938.62      918.73     33.31 o
   5  17   9      975.09      966.42     47.89 o
  -4  18   9      909.69      989.37     31.92 o
  -2  18   9     3267.62     3352.90     71.19 o
   0  18   9     5418.63     5315.96    119.06 o
   2  18   9     3322.97     3475.08    118.17 o
   4  18   9      942.46     1015.53     69.60 o
  -3  19   9      175.09      160.37     14.00 o
  -1  19   9      678.96      717.20     29.20 o
   1  19   9      676.59      646.61     46.26 o
   3  19   9      175.60      150.94     19.59 o
  -2  20   9     1000.43     1096.80     39.13 o
   0  20   9     1081.99     1091.25     53.30 o
   2  20   9     1010.73     1098.50     39.24 o
  -1  21   9      137.32      146.61     20.17 o
   1  21   9      140.75      131.27     15.64 o
  -8   0  10      663.17      646.81     42.95 o
  -6   0  10     1595.23     1592.70     53.82 o
  -4   0  10     9035.52     9028.90    152.43 o
  -2   0  10     7821.39     7278.73    121.19 o
   0   0  10     4840.14     4879.52     73.77 o
   2   0  10     7740.71     6989.91    140.29 o
   4   0  10     9058.46     8735.66    176.90 o
   6   0  10     1667.93     1646.24     37.22 o
   8   0  10      642.26      630.66     58.94 o
  -7   1  10       62.53       71.44      8.80 o
  -5   1  10      917.47     1001.37     19.58 o
  -3   1  10      550.70      588.04     11.33 o
  -1   1  10     1918.98     2054.85     27.79 o
   1   1  10     1914.51     2041.11     23.99 o
   3   1  10      550.05      563.26     13.44 o
   5   1  10      914.86      962.85     18.83 o
   7   1  10       64.46       71.58      8.00 o
  -8   2  10      918.81      922.52     43.95 o
  -6   2  10      483.33      457.94     17.21 o
  -4   2  10      110.95      130.81      4.84 o
  -2   2  10     1829.59     1962.34     29.04 o
   0   2  10      778.58      804.30      9.61 o
   2   2  10     1859.05     2005.98     31.80 o
   4   2  10      113.81      133.42      5.29 o
   6   2  10      471.37      463.46     11.62 o
   8   2  10      915.36      965.31     31.28 o
  -7   3  10      116.90       99.45      8.91 o
  -5   3  10      243.30      259.59      7.27 o
  -3   3  10      605.47      631.43     10.02 o
  -1   3  10     7378.68     8085.88     90.53 o
   1   3  10     7397.72     8237.74    125.69 o
   3   3  10      601.00      627.30     15.84 o
   5   3  10      244.01      258.52      8.21 o
   7   3  10      117.79      106.04      8.45 o
  -8   4  10     1344.77     1298.93     53.59 o
  -6   4  10     1153.47     1199.09     23.88 o
  -4   4  10      750.55      678.82     12.23 o
  -2   4  10     3075.49     3038.81     34.71 o
   0   4  10    32791.68    35996.34    413.61 o
   2   4  10     3174.22     3104.01     50.64 o
   4   4  10      753.88      668.74     14.86 o
   6   4  10     1154.89     1144.27     27.98 o
   8   4  10     1309.16     1301.22     32.74 o
  -7   5  10      233.11      209.72     13.49 o
  -5   5  10      299.80      329.74     10.38 o
  -3   5  10      423.42      430.52      9.26 o
  -1   5  10     1188.75     1216.28     16.07 o
   1   5  10     1204.94     1240.59     19.71 o
   3   5  10      414.63      407.26     10.73 o
   5   5  10      296.65      328.68     12.66 o
   7   5  10      235.51      234.49     15.13 o
  -8   6  10      720.46      752.27     24.69 o
  -6   6  10     1982.05     1891.47     44.00 o
  -4   6  10     2533.18     2532.13     34.91 o
  -2   6  10     1470.38     1449.41     24.62 o
   0   6  10     1952.71     1695.24     24.75 o
   2   6  10     1398.04     1344.17     23.89 o
   4   6  10     2503.42     2502.98     37.51 o
   6   6  10     1999.98     1966.44     40.12 o
   8   6  10      720.13      790.77     24.75 o
  -7   7  10       95.97       98.89      9.81 o
  -5   7  10      457.12      463.12     11.69 o
  -3   7  10      919.25      981.92     19.24 o
  -1   7  10     1346.03     1629.98     28.84 o
   1   7  10     1345.68     1599.48     38.37 o
   3   7  10      918.32     1019.26     21.71 o
   5   7  10      456.33      471.10     15.83 o
   7   7  10       96.10      120.64     12.24 o
  -8   8  10      745.24      789.08     25.82 o
  -6   8  10     2674.11     2551.07     50.73 o
  -4   8  10     1862.52     1858.76     49.85 o
  -2   8  10      255.79      216.37      7.46 o
   0   8  10      269.30      272.94      7.24 o
   2   8  10      246.06      214.50      9.52 o
   4   8  10     1812.84     1790.65     31.14 o
   6   8  10     2667.55     2711.26     67.66 o
   8   8  10      766.66      784.77     33.85 o
  -7   9  10       77.92       71.13      9.92 o
  -5   9  10      440.36      435.69     15.31 o
  -3   9  10     1588.98     1611.43     25.18 o
  -1   9  10     1493.66     1436.37     33.88 o
   1   9  10     1481.05     1423.16     30.47 o
   3   9  10     1580.18     1558.78     31.01 o
   5   9  10      443.83      430.16     17.68 o
   7   9  10       80.64       90.72     15.73 o
  -6  10  10      255.69      241.31     15.32 o
  -4  10  10     2830.01     2717.69     51.36 o
  -2  10  10     5371.30     5181.53     76.82 o
   0  10  10     8058.36     7982.36    138.02 o
   2  10  10     5368.06     5162.79     82.17 o
   4  10  10     2933.70     2872.00     50.54 o
   6  10  10      281.55      294.83     19.19 o
  -7  11  10      206.43      208.63     14.99 o
  -5  11  10      356.06      359.69     16.00 o
  -3  11  10      982.44      972.29     23.15 o
  -1  11  10     2082.19     2004.10     42.15 o
   1  11  10     2089.33     2079.62     36.69 o
   3  11  10      977.84      947.55     22.26 o
   5  11  10      357.24      349.91     19.91 o
   7  11  10      205.59      245.05     24.80 o
  -6  12  10     1038.96     1004.38     42.99 o
  -4  12  10      541.62      546.13     19.29 o
  -2  12  10     2720.55     2631.24     48.76 o
   0  12  10       91.07      121.89      8.26 o
   2  12  10     2737.63     2714.46     53.95 o
   4  12  10      549.03      540.96     20.34 o
   6  12  10     1029.68     1029.76     37.12 o
  -7  13  10      647.90      689.85     26.78 o
  -5  13  10       54.66       57.88      8.66 o
  -3  13  10     1335.40     1249.79     28.95 o
  -1  13  10     7584.46     7366.62    118.53 o
   1  13  10     7556.51     7509.88    131.39 o
   3  13  10     1337.78     1260.94     27.74 o
   5  13  10       52.93       68.54     21.78 o
   7  13  10      650.56      743.09     32.56 o
  -6  14  10     1021.09     1049.77     32.72 o
  -4  14  10     1859.26     1903.43     45.38 o
  -2  14  10     6125.12     6019.76     98.90 o
   0  14  10      268.70      276.81     12.86 o
   2  14  10     6101.54     5917.00    154.24 o
   4  14  10     1875.93     1961.43     45.25 o
   6  14  10      978.95     1049.36     39.09 o
  -5  15  10      259.59      258.59     15.79 o
  -3  15  10     1163.32     1186.46     32.12 o
  -1  15  10     1836.86     1817.59     42.01 o
   1  15  10     1845.73     1784.59     48.54 o
   3  15  10     1166.09     1170.45     27.46 o
   5  15  10      257.15      246.12     24.64 o
  -6  16  10      917.20      918.90     31.60 o
  -4  16  10      104.84      118.41     11.58 o
  -2  16  10      750.65      745.77     24.00 o
   0  16  10       46.52       39.81     13.12 o
   2  16  10      754.18      751.29     28.29 o
   4  16  10      103.22      128.84     17.53 o
   6  16  10      904.68      944.08     45.71 o
  -5  17  10      564.58      577.52     24.11 o
  -3  17  10      293.97      308.59     16.35 o
  -1  17  10      575.39      580.12     27.20 o
   1  17  10      571.05      558.08     24.35 o
   3  17  10      295.44      277.96     18.34 o
   5  17  10      561.36      559.74     33.86 o
  -4  18  10     1060.00     1104.22     48.72 o
  -2  18  10      459.38      428.63     22.55 o
   0  18  10      981.64     1009.13     35.00 o
   2  18  10      482.28      514.33     36.39 o
   4  18  10     1032.57     1020.25     47.14 o
  -3  19  10       82.54       90.76     12.99 o
  -1  19  10      525.39      510.87     24.88 o
   1  19  10      530.38      512.97     24.66 o
   3  19  10       82.58       61.67     12.13 o
  -2  20  10     1807.06     1849.39     55.43 o
   0  20  10      225.19      257.39     18.71 o
   2  20  10     1824.68     1905.33     55.95 o
  -1  21  10       56.87       42.65     15.62 o
   1  21  10       57.06       49.76     16.05 o
  -7   1  11      689.79      593.38     21.64 o
  -5   1  11      788.28      836.47     17.23 o
  -3   1  11     1647.15     1721.52     23.47 o
  -1   1  11     4074.52     4359.05     53.22 o
   1   1  11     4084.60     4395.62     62.02 o
   3   1  11     1657.11     1720.42     29.72 o
   5   1  11      792.92      812.87     16.82 o
   7   1  11      685.31      649.59     19.73 o
  -8   2  11      701.21      712.52     25.87 o
  -6   2  11     3153.44     3095.29     63.53 o
  -4   2  11     1972.57     1860.51     25.75 o
  -2   2  11     3314.99     3144.65     43.11 o
   0   2  11    12489.26    13200.95    137.57 o
   2   2  11     3372.06     3163.39     47.57 o
   4   2  11     1919.63     1719.92     34.89 o
   6   2  11     3179.42     3162.10     43.97 o
   8   2  11      704.40      730.04     27.18 o
  -7   3  11       73.94       82.25      8.11 o
  -5   3  11      115.79      109.35      5.30 o
  -3   3  11     1331.00     1459.23     19.29 o
  -1   3  11     1168.53     1248.06     15.11 o
   1   3  11     1157.60     1215.58     19.34 o
   3   3  11     1321.59     1417.13     28.46 o
   5   3  11      115.93      110.15      8.16 o
   7   3  11       72.57       70.54      7.43 o
  -8   4  11     1147.18     1128.79     33.86 o
  -6   4  11      712.78      703.78     18.61 o
  -4   4  11      684.91      729.54     12.88 o
  -2   4  11      851.80      693.66     14.62 o
   0   4  11     3534.70     3495.84     40.78 o
   2   4  11      854.71      697.48     16.39 o
   4   4  11      672.84      714.93     15.40 o
   6   4  11      738.03      709.70     20.65 o
   8   4  11     1119.82     1080.16     34.46 o
  -7   5  11       67.96       59.92      8.90 o
  -5   5  11      197.83      182.93      8.07 o
  -3   5  11      453.68      462.07      8.55 o
  -1   5  11      416.57      499.88      8.79 o
   1   5  11      416.50      491.70     10.85 o
   3   5  11      453.44      451.61     13.47 o
   5   5  11      198.76      210.81      9.30 o
   7   5  11       67.79       52.79      9.39 o
  -8   6  11      917.04      959.95     28.10 o
  -6   6  11      285.50      299.08     14.22 o
  -4   6  11     3242.02     3265.52     43.80 o
  -2   6  11     1802.32     1746.11     27.94 o
   0   6  11     3154.21     3018.18     62.16 o
   2   6  11     1790.81     1675.35     31.39 o
   4   6  11     3282.85     3300.37     51.35 o
   6   6  11      258.81      271.90     15.67 o
   8   6  11      897.86      908.32     34.78 o
  -7   7  11       67.91       50.68      8.31 o
  -5   7  11      367.22      345.10     10.11 o
  -3   7  11      955.97      974.33     17.26 o
  -1   7  11      358.96      324.41      8.93 o
   1   7  11      366.49      309.63     11.02 o
   3   7  11      968.85      965.87     29.89 o
   5   7  11      358.92      335.12     14.64 o
   7   7  11       70.54       86.73     10.92 o
  -8   8  11       73.18       68.22      9.88 o
  -6   8  11     1062.23      991.82     26.12 o
  -4   8  11     3208.68     2966.31     53.30 o
  -2   8  11      668.04      595.73     16.56 o
   0   8  11     5815.04     5942.73    102.05 o
   2   8  11      664.48      601.64     17.08 o
   4   8  11     3210.66     3011.16     52.72 o
   6   8  11     1073.01     1052.96     35.96 o
   8   8  11       78.83       77.95     13.71 o
  -7   9  11      111.20       89.84     10.72 o
  -5   9  11     1054.01     1098.85     29.39 o
  -3   9  11      457.52      441.03     15.51 o
  -1   9  11      672.18      818.60     18.19 o
   1   9  11      674.44      834.18     17.16 o
   3   9  11      458.93      469.10     12.71 o
   5   9  11     1051.04     1138.93     27.11 o
   7   9  11      111.68       99.64     13.97 o
  -6  10  11      774.04      797.28     25.51 o
  -4  10  11     2815.67     2774.12     51.24 o
  -2  10  11       69.16       56.27      5.24 o
   0  10  11        6.99       17.41      4.15 o
   2  10  11       61.78       55.44      5.53 o
   4  10  11     2795.41     2754.07     45.97 o
   6  10  11      797.25      785.79     31.79 o
  -7  11  11      564.08      556.99     23.04 o
  -5  11  11      469.11      426.13     17.52 o
  -3  11  11     1746.28     1774.24     35.79 o
  -1  11  11     2295.89     2226.55     45.48 o
   1  11  11     2299.38     2235.57     50.41 o
   3  11  11     1763.09     1771.81     47.58 o
   5  11  11      464.73      451.73     24.95 o
   7  11  11      562.45      600.22     28.80 o
  -6  12  11      244.94      248.88     15.21 o
  -4  12  11      429.95      449.34     17.34 o
  -2  12  11     7626.27     7342.11    119.06 o
   0  12  11    16101.07    15426.35    260.57 o
   2  12  11     7814.25     7626.28    137.38 o
   4  12  11      421.12      447.32     14.96 o
   6  12  11      259.58      269.04     19.52 o
  -5  13  11      280.81      267.92     14.95 o
  -3  13  11      937.32      911.32     25.85 o
  -1  13  11     2725.95     2649.04     53.86 o
   1  13  11     2715.38     2622.73     63.25 o
   3  13  11      935.44      916.88     22.57 o
   5  13  11      278.52      275.11     18.96 o
  -6  14  11      611.76      631.67     24.63 o
  -4  14  11      923.05      984.97     28.62 o
  -2  14  11     1791.69     1741.95     49.86 o
   0  14  11     4646.32     4503.79    113.01 o
   2  14  11     1780.75     1757.57     41.59 o
   4  14  11      916.06      942.30     27.21 o
   6  14  11      608.30      646.39     32.08 o
  -5  15  11      365.06      367.10     23.83 o
  -3  15  11     1107.86     1150.10     31.93 o
  -1  15  11       35.43       43.56      6.46 o
   1  15  11       34.59       34.07      8.07 o
   3  15  11     1099.00     1186.60     30.03 o
   5  15  11      367.97      367.70     27.47 o
  -4  16  11     1225.11     1216.10     34.31 o
  -2  16  11      847.39      894.03     26.43 o
   0  16  11     1146.19     1152.23     41.97 o
   2  16  11      827.45      804.71     32.33 o
   4  16  11     1193.45     1129.72     48.82 o
  -5  17  11     1388.58     1488.59     41.69 o
  -3  17  11      134.75      120.31     15.39 o
  -1  17  11      507.31      515.30     23.15 o
   1  17  11      501.36      507.05     35.75 o
   3  17  11      135.13      141.45     14.10 o
   5  17  11     1398.19     1498.23     59.96 o
  -4  18  11      274.39      328.44     18.68 o
  -2  18  11      964.38      999.39     35.45 o
   0  18  11       46.76       57.47     16.50 o
   2  18  11      951.36      996.35     35.54 o
   4  18  11      282.03      303.18     52.06 o
  -3  19  11       27.94       42.85     11.06 o
  -1  19  11      344.48      312.09     22.13 o
   1  19  11      346.66      341.58     21.05 o
   3  19  11       28.02       28.68     12.84 o
  -2  20  11     1810.09     1899.49     56.05 o
   0  20  11       32.20       36.64     10.52 o
   2  20  11     1798.78     1886.89     56.19 o
  -1  21  11      224.43      259.05     20.27 o
   1  21  11      228.54      239.75     19.69 o
  -8   0  12     1223.42     1296.89     52.29 o
  -6   0  12      951.52      831.42     42.02 o
  -4   0  12     6050.08     6203.67    107.50 o
  -2   0  12    14604.42    15187.39    224.01 o
   2   0  12    14426.42    14982.00    246.22 o
   4   0  12     6102.46     6005.81    154.90 o
   6   0  12      964.00      869.93     31.91 o
   8   0  12     1244.72     1322.72     68.75 o
  -7   1  12      395.12      344.25     16.99 o
  -5   1  12      598.09      525.57     19.02 o
  -3   1  12      428.75      466.35      7.92 o
  -1   1  12     6218.36     6819.89     81.78 o
   1   1  12     6255.24     6883.64     89.12 o
   3   1  12      421.15      440.67     11.25 o
   5   1  12      597.12      527.89     14.75 o
   7   1  12      397.50      343.95     18.21 o
  -8   2  12      629.52      586.07     20.25 o
  -6   2  12      135.45      123.60      8.40 o
  -4   2  12      107.80      138.34      4.99 o
  -2   2  12      616.45      631.10     11.74 o
   0   2  12     1921.69     2137.25     26.24 o
   2   2  12      632.36      616.27     11.92 o
   4   2  12      101.47      121.12      8.11 o
   6   2  12      131.10      157.68      8.89 o
   8   2  12      629.54      609.84     25.51 o
  -7   3  12       40.06       37.94      6.78 o
  -5   3  12      194.94      184.43      8.03 o
  -3   3  12       23.81       27.17      3.05 o
  -1   3  12      610.07      624.95      9.83 o
   1   3  12      609.66      582.25     11.46 o
   3   3  12       23.87       30.38      4.47 o
   5   3  12      196.66      175.30      9.97 o
   7   3  12       40.11       29.70      6.68 o
  -8   4  12      702.88      732.42     26.54 o
  -6   4  12     1839.99     1755.35     43.74 o
  -4   4  12     2280.53     2314.40     31.74 o
  -2   4  12     6079.11     6238.52     76.34 o
   2   4  12     6039.34     6213.94     87.98 o
   4   4  12     2312.27     2286.38     42.97 o
   6   4  12     1799.60     1681.21     36.87 o
   8   4  12      726.43      758.30     28.15 o
  -7   5  12      306.88      313.29     22.23 o
  -5   5  12      332.35      311.70     10.37 o
  -3   5  12      187.21      220.69      6.38 o
  -1   5  12       21.74       54.58      2.88 o
   1   5  12       24.23       55.36      3.89 o
   3   5  12      180.18      198.20      7.42 o
   5   5  12      328.43      300.01     13.15 o
   7   5  12      302.38      281.85     17.01 o
  -8   6  12     1179.02     1164.93     31.70 o
  -6   6  12     1620.63     1524.17     33.88 o
  -4   6  12     1484.93     1452.70     22.16 o
  -2   6  12     1108.60     1116.91     22.58 o
   0   6  12     1711.77     1367.32     21.44 o
   2   6  12     1116.66     1076.29     22.40 o
   4   6  12     1461.69     1346.11     29.85 o
   6   6  12     1590.14     1559.80     39.89 o
   8   6  12     1206.39     1179.91     36.80 o
  -7   7  12      942.14      900.32     25.66 o
  -5   7  12     1041.20     1078.58     20.72 o
  -3   7  12     2387.78     2333.14     34.26 o
  -1   7  12      228.29      250.06      6.70 o
   1   7  12      227.79      249.21      8.93 o
   3   7  12     2386.13     2296.77     41.70 o
   5   7  12     1041.59     1066.51     44.17 o
   7   7  12      942.93      913.13     30.36 o
  -8   8  12      551.58      525.87     21.15 o
  -6   8  12     2932.52     2958.37     56.05 o
  -4   8  12     2593.67     2639.92     42.94 o
  -2   8  12       90.17       96.87      4.24 o
   0   8  12      800.05      778.39     15.28 o
   2   8  12       81.15       86.66      6.26 o
   4   8  12     2537.00     2592.67     54.19 o
   6   8  12     2940.94     2906.93     74.15 o
   8   8  12      568.93      591.32     29.87 o
  -7   9  12      756.78      789.00     26.58 o
  -5   9  12     1817.70     1797.58     41.44 o
  -3   9  12     1306.01     1237.30     23.82 o
  -1   9  12     1757.47     1793.22     35.26 o
   1   9  12     1757.62     1763.36     36.62 o
   3   9  12     1321.02     1286.32     27.04 o
   5   9  12     1830.97     1817.31     42.31 o
   7   9  12      747.83      746.75     32.35 o
  -6  10  12      148.46      149.28     11.62 o
  -4  10  12     2107.38     2062.49     40.71 o
  -2  10  12     5060.38     5047.98     86.41 o
   0  10  12     2323.65     2123.83     42.59 o
   2  10  12     5110.63     4968.94     81.51 o
   4  10  12     2158.36     2046.37     40.73 o
   6  10  12      129.99      136.98     15.12 o
  -7  11  12      488.53      467.07     21.09 o
  -5  11  12        3.18       -1.17      5.11 o
  -3  11  12      304.60      307.60     15.60 o
  -1  11  12     1532.15     1480.68     33.07 o
   1  11  12     1525.29     1479.64     33.17 o
   3  11  12      302.79      303.17     11.81 o
   5  11  12        3.01       -2.59      4.98 o
   7  11  12      486.82      500.16     26.97 o
  -6  12  12      270.85      285.58     16.17 o
  -4  12  12      120.36      127.13      9.98 o
  -2  12  12      549.54      563.99     16.82 o
   0  12  12     5489.76     5396.30     97.66 o
   2  12  12      553.66      607.67     18.62 o
   4  12  12      116.29      119.41      9.01 o
   6  12  12      276.00      296.99     34.03 o
  -5  13  12       83.32       81.17      9.76 o
  -3  13  12      201.26      191.23     16.27 o
  -1  13  12       31.74       36.73      7.06 o
   1  13  12       32.32       26.29     11.76 o
   3  13  12      200.59      194.27     10.21 o
   5  13  12       86.91      102.70     13.88 o
  -6  14  12     1179.69     1238.43     36.49 o
  -4  14  12     3085.15     3119.04     65.98 o
  -2  14  12     2379.25     2323.55     65.31 o
   0  14  12      993.21      990.31     31.66 o
   2  14  12     2296.56     2348.54     49.76 o
   4  14  12     3089.20     3155.02     64.97 o
   6  14  12     1230.82     1266.77     52.59 o
  -5  15  12      164.91      168.40     14.58 o
  -3  15  12       13.62        9.18      6.16 o
  -1  15  12      371.40      355.40     23.14 o
   1  15  12      375.56      346.47     18.31 o
   3  15  12       14.46       13.75      6.25 o
   5  15  12      160.93      183.87     18.38 o
  -4  16  12       95.45      101.37     11.00 o
  -2  16  12      852.62      912.69     31.54 o
   0  16  12      144.82      149.18     13.23 o
   2  16  12      862.05      835.88     31.10 o
   4  16  12       97.95      116.78     17.80 o
  -5  17  12      145.01      147.33     13.94 o
  -3  17  12      469.59      453.36     22.87 o
  -1  17  12      258.09      261.03     17.35 o
   1  17  12      256.46      272.06     17.65 o
   3  17  12      474.46      418.90     28.71 o
   5  17  12      144.15      112.94     32.75 o
  -4  18  12      687.33      701.80     39.64 o
  -2  18  12      555.20      546.32     25.08 o
   0  18  12     1788.91     1794.50     54.08 o
   2  18  12      522.70      495.32     24.39 o
   4  18  12      688.26      739.38     46.27 o
  -3  19  12      286.71      279.40     19.85 o
  -1  19  12      331.23      373.72     40.75 o
   1  19  12      325.06      296.00     22.98 o
   3  19  12      292.69      292.05     25.78 o
  -2  20  12      328.67      356.90     22.41 o
   0  20  12     3119.74     3415.98     86.07 o
   2  20  12      325.36      348.09     27.69 o
  -7   1  13      497.23      508.47     19.40 o
  -5   1  13       71.25       64.37      5.58 o
  -3   1  13      467.66      511.64      8.54 o
  -1   1  13     1114.60     1240.70     17.48 o
   1   1  13     1101.64     1219.78     22.18 o
   3   1  13      470.09      498.60     10.99 o
   5   1  13       68.98       64.46      8.04 o
   7   1  13      499.82      490.50     25.26 o
  -8   2  13      874.84      840.07     24.83 o
  -6   2  13     2184.04     2141.81     36.87 o
  -4   2  13     1309.91     1280.07     18.40 o
  -2   2  13     9216.53     9048.13    116.35 o
   0   2  13     1798.09     1807.12     24.66 o
   2   2  13     9296.67     9115.52    115.16 o
   4   2  13     1320.52     1284.64     28.16 o
   6   2  13     2141.82     2009.00     48.54 o
   8   2  13      909.67      909.91     31.38 o
  -7   3  13      724.90      686.02     23.28 o
  -5   3  13      336.78      305.38     11.94 o
  -3   3  13      652.46      684.93     13.47 o
  -1   3  13     1018.28     1242.56     17.19 o
   1   3  13     1002.33     1186.03     17.82 o
   3   3  13      657.49      694.45     17.79 o
   5   3  13      328.88      278.25     14.60 o
   7   3  13      729.59      688.32     25.45 o
  -8   4  13       87.91      101.73     13.71 o
  -6   4  13       39.97       58.26      7.34 o
  -4   4  13     2353.89     2238.50     30.75 o
  -2   4  13     1046.80      992.49     14.58 o
   0   4  13      327.97      382.37      8.19 o
   2   4  13     1043.14      983.49     18.43 o
   4   4  13     2338.96     2160.86     41.94 o
   6   4  13       41.77       57.34      9.18 o
   8   4  13       83.71       97.17     13.05 o
  -7   5  13      313.35      317.03     16.04 o
  -5   5  13      331.08      320.50     10.55 o
  -3   5  13      831.66      819.56     12.91 o
  -1   5  13       54.76       67.30      3.21 o
   1   5  13       54.91       69.56      4.27 o
   3   5  13      828.29      817.23     16.81 o
   5   5  13      332.65      292.37     13.05 o
   7   5  13      311.47      320.59     19.49 o
  -8   6  13     1006.11     1043.14     29.61 o
  -6   6  13      590.90      557.64     18.03 o
  -4   6  13     1049.29     1030.75     17.89 o
  -2   6  13     1661.39     1632.59     21.59 o
   0   6  13     5096.66     4909.68     73.45 o
   2   6  13     1639.79     1572.96     30.77 o
   4   6  13     1068.20     1012.14     27.25 o
   6   6  13      585.64      551.67     29.77 o
   8   6  13      995.84     1016.78     34.57 o
  -7   7  13      396.32      423.22     17.11 o
  -5   7  13     3433.70     3444.02     50.98 o
  -3   7  13     1875.87     1863.62     28.63 o
  -1   7  13      424.21      398.97      8.88 o
   1   7  13      424.00      408.45     11.87 o
   3   7  13     1856.51     1838.72     35.06 o
   5   7  13     3444.00     3326.68     68.49 o
   7   7  13      401.19      404.57     22.10 o
  -6   8  13     2272.35     2197.43     45.21 o
  -4   8  13     8188.03     7886.02    112.35 o
  -2   8  13      137.91      151.63      4.99 o
   0   8  13     5037.66     5069.84     73.24 o
   2   8  13      120.98      133.98      7.56 o
   4   8  13     8108.20     7691.85    138.33 o
   6   8  13     2332.24     2291.51     70.31 o
  -7   9  13       74.94       46.21      9.02 o
  -5   9  13      115.28       95.51      8.89 o
  -3   9  13     2301.62     2236.21     41.99 o
  -1   9  13     1478.12     1491.50     25.40 o
   1   9  13     1476.43     1472.40     32.60 o
   3   9  13     2302.01     2273.21     42.09 o
   5   9  13      113.86      112.52     10.24 o
   7   9  13       74.65       58.79     11.97 o
  -6  10  13      590.13      573.07     21.54 o
  -4  10  13      509.68      508.81     17.68 o
  -2  10  13     4494.71     4443.33     85.59 o
   0  10  13     1743.76     1719.78     35.90 o
   2  10  13     4445.13     4419.92     66.80 o
   4  10  13      525.41      529.07     17.01 o
   6  10  13      589.22      638.75     32.09 o
  -7  11  13       25.22       37.30      8.77 o
  -5  11  13      439.25      427.67     17.43 o
  -3  11  13      824.77      761.66     22.10 o
  -1  11  13     3735.45     3747.96     70.93 o
   1  11  13     3764.97     3790.85     70.66 o
   3  11  13      811.59      776.23     27.07 o
   5  11  13      439.16      433.04     18.38 o
   7  11  13       25.67       28.03     12.69 o
  -6  12  13     1862.26     1835.60     45.83 o
  -4  12  13     1224.36     1205.56     31.69 o
  -2  12  13     1071.32     1048.61     24.87 o
   0  12  13     5628.31     5324.70    113.32 o
   2  12  13     1099.65     1086.72     26.13 o
   4  12  13     1199.78     1249.55     29.30 o
   6  12  13     1879.67     1874.46     56.04 o
  -5  13  13       41.29       35.24      7.57 o
  -3  13  13      130.62      128.43     10.10 o
  -1  13  13      104.94      105.35      9.65 o
   1  13  13      107.31       95.41     10.42 o
   3  13  13      127.47      121.51      8.64 o
   5  13  13       42.27       16.28      8.93 o
  -6  14  13       42.91       21.14      8.02 o
  -4  14  13       60.91       48.62      8.10 o
  -2  14  13      176.27      181.15     16.08 o
   0  14  13      518.09      493.49     31.04 o
   2  14  13      178.99      204.26     14.37 o
   4  14  13       59.40       58.21      9.73 o
   6  14  13       44.38       46.27     14.58 o
  -5  15  13      690.32      741.28     25.83 o
  -3  15  13      241.01      263.12     14.24 o
  -1  15  13      321.58      313.53     17.35 o
   1  15  13      326.86      319.83     17.89 o
   3  15  13      236.37      211.88     15.64 o
   5  15  13      688.29      662.23     30.63 o
  -4  16  13      289.63      306.63     19.13 o
  -2  16  13     1734.16     1704.81     48.36 o
   0  16  13      562.89      596.88     50.20 o
   2  16  13     1726.62     1704.64     48.93 o
   4  16  13      274.81      291.68     25.16 o
  -3  17  13      647.39      669.78     49.43 o
  -1  17  13       73.91       52.27      9.90 o
   1  17  13       77.25      104.13     12.53 o
   3  17  13      651.09      660.34     27.38 o
  -4  18  13      667.50      727.47     31.13 o
  -2  18  13     1802.67     1841.93     53.46 o
   0  18  13       23.68       12.82      8.20 o
   2  18  13     1796.71     1893.65     54.41 o
   4  18  13      693.15      736.81     40.09 o
  -3  19  13       15.29       12.84      9.30 o
  -1  19  13       95.50      117.18     13.96 o
   1  19  13       94.21      138.46     14.90 o
   3  19  13       15.34       17.69     11.50 o
  -2  20  13      205.18      214.85     23.53 o
   0  20  13      662.72      684.18     30.26 o
   2  20  13      199.71      220.14     23.55 o
  -8   0  14      357.74      342.69     25.30 o
  -6   0  14      722.83      746.30     31.71 o
  -4   0  14     4124.91     4211.24     66.87 o
  -2   0  14     1781.19     1682.78     29.70 o
   0   0  14    11554.16    11630.97    163.37 o
   2   0  14     1836.98     1755.09     34.84 o
   4   0  14     4146.10     4097.47     91.07 o
   6   0  14      729.99      746.65     35.88 o
   8   0  14      347.02      351.14     29.01 o
  -7   1  14      386.39      369.49     14.64 o
  -5   1  14      847.13      867.88     18.50 o
  -3   1  14      371.71      338.13      8.48 o
  -1   1  14      493.78      505.98      9.01 o
   1   1  14      492.10      485.99     10.23 o
   3   1  14      362.80      356.96     12.90 o
   5   1  14      858.03      878.63     26.39 o
   7   1  14      383.28      390.68     20.02 o
  -8   2  14       32.46       29.46      7.25 o
  -6   2  14       11.06       20.42      6.99 o
  -4   2  14      709.70      681.09     11.47 o
  -2   2  14      974.34     1039.94     17.43 o
   0   2  14     5062.10     5223.51     63.97 o
   2   2  14      989.89     1016.74     17.84 o
   4   2  14      703.25      652.79     18.66 o
   6   2  14       11.05       10.73      7.96 o
   8   2  14       30.17       33.61      9.60 o
  -7   3  14       90.54      103.54      9.95 o
  -5   3  14      142.22      128.21      6.90 o
  -3   3  14     1416.47     1400.55     22.69 o
  -1   3  14      984.52     1006.61     15.22 o
   1   3  14      975.64      975.43     15.28 o
   3   3  14     1424.94     1353.66     26.25 o
   5   3  14      139.69      117.41      9.29 o
   7   3  14       92.35      100.23     11.91 o
  -8   4  14      699.73      730.55     30.18 o
  -6   4  14      674.76      691.88     18.44 o
  -4   4  14      670.18      648.20     12.89 o
  -2   4  14     8574.05     8683.02    103.46 o
   0   4  14     3266.93     3160.48     40.88 o
   2   4  14     8619.01     8308.50    131.14 o
   4   4  14      728.81      682.81     19.04 o
   6   4  14      655.62      618.36     23.54 o
   8   4  14      682.29      693.88     28.07 o
  -7   5  14      489.31      477.98     28.48 o
  -5   5  14      169.90      190.62      8.43 o
  -3   5  14       66.76       88.49      3.58 o
  -1   5  14      378.82      366.77      7.57 o
   1   5  14      374.04      356.94      9.18 o
   3   5  14       62.74       75.45      7.69 o
   5   5  14      173.45      187.06     11.12 o
   7   5  14      483.63      528.31     22.77 o
  -6   6  14     1436.83     1406.84     32.16 o
  -4   6  14     1088.68      984.17     16.71 o
  -2   6  14      878.01      833.43     12.87 o
   0   6  14      863.49      750.17     16.33 o
   2   6  14      863.93      814.39     24.83 o
   4   6  14     1068.01      918.52     26.39 o
   6   6  14     1445.24     1472.67     39.11 o
  -7   7  14      480.89      481.48     20.52 o
  -5   7  14     1846.44     1758.30     31.96 o
  -3   7  14     1710.93     1719.51     27.64 o
  -1   7  14      310.54      361.27      7.56 o
   1   7  14      310.25      363.31     11.36 o
   3   7  14     1712.02     1596.84     37.55 o
   5   7  14     1845.06     1770.83     47.90 o
   7   7  14      481.77      489.58     26.39 o
  -6   8  14     1004.48     1065.84     29.73 o
  -4   8  14      100.76       94.93      6.21 o
  -2   8  14     2760.70     2676.03     38.60 o
   0   8  14      457.76      447.86      9.93 o
   2   8  14     2758.42     2563.11     46.40 o
   4   8  14      115.32      100.17      9.40 o
   6   8  14      991.62     1054.05     37.86 o
  -7   9  14       56.71       52.35      9.06 o
  -5   9  14      178.79      168.63     11.66 o
  -3   9  14     1245.71     1206.51     26.18 o
  -1   9  14       72.36       77.88      4.86 o
   1   9  14       67.76       58.98      6.30 o
   3   9  14     1254.43     1192.92     30.60 o
   5   9  14      172.58      172.84     12.31 o
   7   9  14       56.93       50.88     17.45 o
  -6  10  14     1680.24     1684.99     41.67 o
  -4  10  14      385.38      344.52     15.23 o
  -2  10  14     4686.10     4479.95     73.63 o
   0  10  14     1009.69      959.84     31.24 o
   2  10  14     4653.52     4412.99     67.24 o
   4  10  14      411.88      384.11     18.53 o
   6  10  14     1668.47     1675.51     53.14 o
  -7  11  14       12.74       32.36      8.37 o
  -5  11  14      192.73      208.49     24.42 o
  -3  11  14      326.75      340.69     13.94 o
  -1  11  14      274.41      246.40     16.52 o
   1  11  14      272.47      279.36     10.25 o
   3  11  14      323.60      339.02     13.29 o
   5  11  14      192.82      193.28     13.18 o
   7  11  14       12.33       12.76      9.85 o
  -6  12  14      240.60      252.36     15.29 o
  -4  12  14      207.44      201.36     12.55 o
  -2  12  14      506.85      515.08     16.02 o
   0  12  14      594.39      598.72     30.75 o
   2  12  14      513.40      517.55     15.62 o
   4  12  14      206.35      201.00     11.57 o
   6  12  14      236.14      269.01     20.61 o
  -5  13  14      267.90      286.44     17.77 o
  -3  13  14      592.38      613.15     20.46 o
  -1  13  14      601.64      619.86     22.94 o
   1  13  14      594.77      567.02     22.81 o
   3  13  14      587.92      616.85     18.66 o
   5  13  14      262.81      292.02     28.01 o
  -6  14  14      133.68      122.73     12.76 o
  -4  14  14     2988.68     2997.35     77.78 o
  -2  14  14     1079.66     1080.44     47.25 o
   0  14  14     3358.18     3155.45     74.56 o
   2  14  14     1101.22     1154.55     30.74 o
   4  14  14     2997.53     2971.04     63.89 o
   6  14  14      142.95      147.58     17.21 o
  -5  15  14      269.45      266.21     18.59 o
  -3  15  14     1184.23     1263.03     38.97 o
  -1  15  14      189.83      201.63     14.34 o
   1  15  14      184.76      187.29     14.62 o
   3  15  14     1190.84     1234.38     39.33 o
   5  15  14      269.65      276.48     33.12 o
  -4  16  14      866.69      918.05     34.22 o
  -2  16  14      165.25      168.81     14.36 o
   0  16  14      490.41      512.58     40.67 o
   2  16  14      165.49      209.18     29.20 o
   4  16  14      850.17     1027.47     56.98 o
  -3  17  14      159.77      172.69     15.30 o
  -1  17  14        0.11       -0.43      6.35 o
   1  17  14        0.19       -5.40      6.27 o
   3  17  14      157.09      166.17     15.20 o
  -2  18  14      303.46      300.68     19.57 o
   0  18  14      411.91      409.16     22.07 o
   2  18  14      306.06      367.32     36.00 o
  -1  19  14      140.67      151.84     15.70 o
   1  19  14      138.95      138.12     15.32 o
   0  20  14     1716.70     1931.88     57.15 o
  -7   1  15      239.97      263.46     11.09 o
  -5   1  15      447.44      472.12     12.81 o
  -3   1  15     1427.12     1384.81     18.88 o
  -1   1  15      947.68      943.47     14.51 o
   1   1  15      937.08      918.46     17.23 o
   3   1  15     1440.06     1392.32     23.29 o
   5   1  15      445.79      432.98     18.36 o
   7   1  15      237.96      249.80     20.31 o
  -8   2  15      652.16      680.01     24.92 o
  -6   2  15     1613.67     1626.05     33.52 o
  -4   2  15     2259.22     2224.41     29.03 o
  -2   2  15     4266.58     4028.93     44.91 o
   0   2  15     3877.91     3862.32     52.31 o
   2   2  15     4176.40     3887.42     54.30 o
   4   2  15     2310.69     2217.80     43.02 o
   6   2  15     1634.82     1609.88     41.84 o
   8   2  15      640.78      728.61     28.62 o
  -7   3  15       96.28      116.09     14.29 o
  -5   3  15      101.28      126.78      8.93 o
  -3   3  15      614.87      622.82     13.06 o
  -1   3  15     1052.22     1027.02     15.78 o
   1   3  15     1046.71     1009.02     19.79 o
   3   3  15      628.02      646.57     16.20 o
   5   3  15       96.45      102.28      9.21 o
   7   3  15       97.49      126.31     13.42 o
  -8   4  15      974.49     1080.61     32.53 o
  -6   4  15     2151.66     2155.13     41.50 o
  -4   4  15     1051.55     1104.38     18.94 o
  -2   4  15     2980.86     2971.35     32.65 o
   0   4  15      364.92      307.40      8.16 o
   2   4  15     2931.98     2916.51     51.39 o
   4   4  15     1085.03     1120.16     26.38 o
   6   4  15     2126.37     2125.92     51.02 o
   8   4  15      978.82      958.50     39.98 o
  -7   5  15      967.40      942.29     28.54 o
  -5   5  15     1760.15     1628.21     29.98 o
  -3   5  15     2443.81     2364.27     33.09 o
  -1   5  15      237.01      267.23      6.39 o
   1   5  15      234.89      232.77      8.19 o
   3   5  15     2451.01     2243.00     48.28 o
   5   5  15     1757.91     1608.71     35.54 o
   7   5  15      962.75      965.56     31.90 o
  -6   6  15      556.26      553.27     17.95 o
  -4   6  15     4326.58     4212.57     58.81 o
  -2   6  15      457.91      484.68      8.99 o
   0   6  15      413.47      415.73     10.61 o
   2   6  15      476.47      472.79     16.13 o
   4   6  15     4261.54     3983.20    111.00 o
   6   6  15      557.63      579.84     22.96 o
  -7   7  15       79.60       82.21      9.28 o
  -5   7  15       31.95       29.28      4.76 o
  -3   7  15      896.33      905.34     16.56 o
  -1   7  15      130.50      145.72      4.67 o
   1   7  15      133.30      138.31      7.30 o
   3   7  15      902.43      879.60     24.95 o
   5   7  15       32.17       22.24      8.27 o
   7   7  15       82.91       74.80     13.61 o
  -6   8  15       49.08       49.70      8.01 o
  -4   8  15      836.41      826.90     18.60 o
  -2   8  15     4781.58     4533.48     61.99 o
   0   8  15     2533.62     2388.20     50.08 o
   2   8  15     4819.69     4467.59     74.13 o
   4   8  15      875.06      882.65     25.83 o
   6   8  15       51.97       68.75      9.71 o
  -7   9  15       17.33       25.22      9.37 o
  -5   9  15      400.78      402.99     16.13 o
  -3   9  15      167.59      195.51      9.13 o
  -1   9  15      148.75      165.94      6.66 o
   1   9  15      149.18      161.60      8.56 o
   3   9  15      165.99      172.43     11.25 o
   5   9  15      399.69      427.89     18.45 o
   7   9  15       17.46       10.43     10.94 o
  -6  10  15      233.63      251.33     14.24 o
  -4  10  15      368.43      371.51     14.84 o
  -2  10  15      593.74      533.56     15.45 o
   0  10  15     1055.74     1029.71     30.70 o
   2  10  15      605.87      545.81     14.49 o
   4  10  15      378.57      359.50     14.53 o
   6  10  15      222.55      198.16     21.22 o
  -5  11  15      218.25      228.69     13.33 o
  -3  11  15      189.95      185.22     10.57 o
  -1  11  15      853.61      782.26     30.99 o
   1  11  15      866.55      794.12     25.00 o
   3  11  15      184.35      168.65     10.08 o
   5  11  15      218.84      266.41     15.41 o
  -6  12  15      643.57      684.36     24.31 o
  -4  12  15     2223.22     2195.35     49.37 o
  -2  12  15     1684.12     1565.91     42.57 o
   0  12  15     2052.19     2152.82     45.58 o
   2  12  15     1682.00     1626.26     30.39 o
   4  12  15     2238.22     2284.22     45.61 o
   6  12  15      630.28      633.17     30.34 o
  -5  13  15      582.43      619.57     24.84 o
  -3  13  15      365.44      354.69     17.74 o
  -1  13  15      258.00      255.72     15.12 o
   1  13  15      263.24      240.63     15.97 o
   3  13  15      359.50      362.63     16.72 o
   5  13  15      583.47      601.10     28.27 o
  -4  14  15      213.21      219.51     15.60 o
  -2  14  15      146.89      154.23     20.02 o
   0  14  15      266.82      284.61     16.81 o
   2  14  15      147.13      156.95     13.69 o
   4  14  15      211.61      234.15     14.86 o
  -5  15  15      353.30      378.38     21.58 o
  -3  15  15      190.96      217.23     15.51 o
  -1  15  15       71.28       57.18      9.58 o
   1  15  15       69.66       68.19     10.52 o
   3  15  15      186.56      203.84     19.13 o
   5  15  15      355.22      377.19     23.98 o
  -4  16  15      368.41      367.34     20.87 o
  -2  16  15     1948.27     2046.57     55.06 o
   0  16  15      771.51      818.56     30.18 o
   2  16  15     1964.58     1983.13     55.27 o
   4  16  15      370.03      364.25     23.11 o
  -3  17  15      206.64      218.78     16.86 o
  -1  17  15     1120.23     1180.23     38.47 o
   1  17  15     1126.40     1135.39     38.32 o
   3  17  15      208.61      218.39     17.32 o
  -2  18  15      490.64      526.33     25.52 o
   0  18  15        5.55        0.27      7.49 o
   2  18  15      474.47      543.48     25.67 o
  -1  19  15      499.77      601.32     35.37 o
   1  19  15      502.50      556.79     75.93 o
  -6   0  16     2029.87     2033.99     50.40 o
  -4   0  16      994.07      963.47     20.35 o
  -2   0  16     1612.59     1638.63     29.23 o
   0   0  16    19884.95    19291.04    411.02 o
   2   0  16     1678.40     1604.60     41.23 o
   4   0  16      985.08      933.80     35.16 o
   6   0  16     2051.53     2095.68     70.67 o
  -7   1  16       25.65       28.17      9.50 o
  -5   1  16      774.69      781.51     15.76 o
  -3   1  16      582.56      548.94      9.07 o
  -1   1  16      152.78      160.94      5.14 o
   1   1  16      151.44      165.36      6.67 o
   3   1  16      583.48      550.18     13.92 o
   5   1  16      766.24      751.63     25.07 o
   7   1  16       26.57       25.56      8.75 o
  -6   2  16     1035.81      993.77     23.88 o
  -4   2  16      285.73      269.89      6.97 o
  -2   2  16     3239.10     3129.50     36.28 o
   0   2  16     1064.60     1183.41     20.00 o
   2   2  16     3202.14     3099.81     44.42 o
   4   2  16      284.86      276.58     12.72 o
   6   2  16     1036.17     1019.43     31.45 o
  -7   3  16     1135.97     1176.57     32.48 o
  -5   3  16     1402.77     1429.16     26.85 o
  -3   3  16     1793.59     1818.70     28.44 o
  -1   3  16      202.55      217.72      6.00 o
   1   3  16      207.25      210.47      8.14 o
   3   3  16     1783.40     1769.59     32.71 o
   5   3  16     1397.77     1360.53     32.34 o
   7   3  16     1140.81     1253.11     37.44 o
  -6   4  16     3761.94     3776.36     65.42 o
  -4   4  16     9110.07     8980.15    138.59 o
  -2   4  16      131.01      127.21      4.21 o
   0   4  16     1532.74     1570.42     24.67 o
   2   4  16      105.39       96.39      7.39 o
   4   4  16     8984.05     8646.38    138.36 o
   6   4  16     3813.22     3699.47     77.98 o
  -7   5  16      143.86      146.24     11.65 o
  -5   5  16      105.80      118.75      6.93 o
  -3   5  16     1234.35     1232.23     21.81 o
  -1   5  16      955.12      906.54     14.47 o
   1   5  16      966.94      890.50     20.60 o
   3   5  16     1245.02     1183.60     30.33 o
   5   5  16      109.59      128.15     10.16 o
   7   5  16      141.27      115.85     13.43 o
  -6   6  16      451.16      459.30     16.20 o
  -4   6  16      390.97      385.83     10.72 o
  -2   6  16     3145.10     2965.02     38.79 o
   0   6  16      603.92      628.14     13.14 o
   2   6  16     3143.37     2843.83     57.62 o
   4   6  16      411.86      411.24     16.99 o
   6   6  16      455.28      475.61     21.37 o
  -7   7  16       13.57        9.95      6.42 o
  -5   7  16      180.72      168.57      8.25 o
  -3   7  16      511.91      489.65     12.46 o
  -1   7  16      681.16      631.36     11.30 o
   1   7  16      681.01      632.01     16.17 o
   3   7  16      511.30      464.76     17.31 o
   5   7  16      181.22      165.30     12.53 o
   7   7  16       13.59       23.48     10.45 o
  -6   8  16      559.79      555.38     20.28 o
  -4   8  16     4022.09     3828.71     66.39 o
  -2   8  16      107.05      100.61      6.03 o
   0   8  16      444.07      508.83     13.92 o
   2   8  16       92.46       85.57      8.33 o
   4   8  16     3990.36     3791.35     75.75 o
   6   8  16      577.42      612.62     24.57 o
  -7   9  16      189.66      195.45     14.00 o
  -5   9  16      347.42      348.70     14.89 o
  -3   9  16      244.13      225.03      8.97 o
  -1   9  16      268.93      218.21      9.65 o
   1   9  16      258.50      215.12      9.76 o
   3   9  16      235.46      223.18     12.78 o
   5   9  16      351.24      317.31     21.50 o
   7   9  16      191.75      193.34     19.29 o
  -6  10  16      428.79      460.20     21.58 o
  -4  10  16      823.48      845.69     24.00 o
  -2  10  16     3561.50     3389.34     60.49 o
   0  10  16     2581.34     2490.54     43.13 o
   2  10  16     3616.24     3451.22     67.51 o
   4  10  16      841.19      856.71     26.47 o
   6  10  16      419.56      488.75     34.91 o
  -5  11  16        4.58        4.42      5.91 o
  -3  11  16      139.56      151.28      9.88 o
  -1  11  16     1085.65      996.54     25.03 o
   1  11  16     1091.13     1024.58     23.23 o
   3  11  16      139.79      153.07      9.88 o
   5  11  16        4.08       12.10      7.16 o
  -6  12  16       15.76       16.04      7.28 o
  -4  12  16      261.54      270.17     15.57 o
  -2  12  16      211.85      209.20     13.19 o
   0  12  16      168.18      161.44     10.08 o
   2  12  16      208.57      201.41     12.44 o
   4  12  16      266.12      247.85     14.84 o
   6  12  16       14.87        5.67      8.67 o
  -5  13  16       32.56       46.55     16.87 o
  -3  13  16      166.71      142.30     13.07 o
  -1  13  16      385.13      317.66     16.71 o
   1  13  16      380.88      336.42     15.02 o
   3  13  16      173.21      151.16     11.91 o
   5  13  16       31.27       34.46     10.22 o
  -4  14  16      967.04      946.59     68.37 o
  -2  14  16     1387.24     1365.22     39.55 o
   0  14  16     1095.77     1095.96     29.18 o
   2  14  16     1357.26     1317.08     35.05 o
   4  14  16      975.76     1004.17     30.48 o
  -5  15  16      474.54      556.35     25.66 o
  -3  15  16       11.89        6.11      7.06 o
  -1  15  16      215.67      208.69     14.94 o
   1  15  16      214.30      214.80     37.31 o
   3  15  16       11.94        8.83      6.65 o
   5  15  16      479.45      548.88     73.81 o
  -4  16  16       55.59       54.73     10.85 o
  -2  16  16      116.83      130.57     19.45 o
   0  16  16     1047.69     1044.68     35.11 o
   2  16  16      123.56      101.37     10.97 o
   4  16  16       56.43       43.37     11.54 o
  -3  17  16      308.53      339.88     20.50 o
  -1  17  16      151.65      159.99     16.77 o
   1  17  16      152.48      143.74     18.21 o
   3  17  16      311.27      363.21     18.91 o
  -2  18  16      610.57      571.38     26.67 o
   0  18  16      734.41      823.58     46.11 o
   2  18  16      613.13      613.51     27.80 o
  -1  19  16       22.08       28.07      9.75 o
   1  19  16       24.38       35.66     13.11 o
  -7   1  17       31.50       27.31      5.93 o
  -5   1  17     1260.31     1276.01     23.00 o
  -3   1  17     3016.54     2980.96     34.75 o
  -1   1  17     2826.51     2817.68     34.24 o
   1   1  17     2811.35     2670.19     43.56 o
   3   1  17     3000.13     2814.03     47.97 o
   5   1  17     1265.64     1185.79     33.81 o
   7   1  17       31.78       32.74      9.16 o
  -6   2  17      735.69      730.32     19.78 o
  -4   2  17     7048.38     6883.37     98.75 o
  -2   2  17     1843.36     1873.75     23.75 o
   0   2  17     8645.57     8780.47    155.54 o
   2   2  17     1925.72     1932.57     39.16 o
   4   2  17     7030.26     6550.88    108.94 o
   6   2  17      789.27      806.12     27.50 o
  -7   3  17       10.11       14.82      6.44 o
  -5   3  17      373.70      407.27     11.84 o
  -3   3  17      449.10      415.18     11.79 o
  -1   3  17      163.69      155.40      5.32 o
   1   3  17      166.24      152.63      8.06 o
   3   3  17      457.89      438.36     16.29 o
   5   3  17      364.99      352.43     15.72 o
   7   3  17        9.12       13.35      7.72 o
  -6   4  17      364.87      370.22     16.41 o
  -4   4  17     3932.53     4037.29     68.06 o
  -2   4  17      916.81      894.92     13.79 o
   0   4  17      787.69      691.87     13.97 o
   2   4  17      949.16      866.72     21.55 o
   4   4  17     3881.52     3839.23     68.98 o
   6   4  17      351.66      353.99     19.01 o
  -7   5  17      175.61      180.02     16.44 o
  -5   5  17      858.15      868.63     19.33 o
  -3   5  17     1366.87     1331.72     25.09 o
  -1   5  17       66.60       70.37      5.33 o
   1   5  17       66.77       75.87      8.94 o
   3   5  17     1361.25     1307.38     35.43 o
   5   5  17      862.57      880.22     28.40 o
   7   5  17      174.28      190.65     16.23 o
  -6   6  17     2471.22     2434.52     48.23 o
  -4   6  17       41.36       48.72      4.28 o
  -2   6  17     1996.40     2012.11     30.10 o
   0   6  17      613.26      607.72     13.18 o
   2   6  17     1954.91     1903.68     42.48 o
   4   6  17       46.77       78.32     10.71 o
   6   6  17     2442.76     2512.18     58.39 o
  -7   7  17      976.11      979.11     32.57 o
  -5   7  17       52.62       40.20      7.23 o
  -3   7  17      139.20      181.26     11.41 o
  -1   7  17      425.67      413.07      9.44 o
   1   7  17      433.73      412.91     11.91 o
   3   7  17      134.38      153.55     11.07 o
   5   7  17       49.65       38.10      7.82 o
   7   7  17      982.18     1031.54     44.25 o
  -6   8  17      380.19      406.17     16.99 o
  -4   8  17     1325.52     1297.15     28.93 o
  -2   8  17     4030.01     3765.41     57.38 o
   0   8  17      835.63      826.91     18.09 o
   2   8  17     4025.71     3610.61     71.54 o
   4   8  17     1376.57     1277.54     34.07 o
   6   8  17      364.50      413.63     20.09 o
  -5   9  17      746.90      719.10     22.17 o
  -3   9  17      681.77      615.01     16.45 o
  -1   9  17      119.73      109.26     11.15 o
   1   9  17      118.56      107.81      7.54 o
   3   9  17      683.00      616.35     21.09 o
   5   9  17      747.11      727.89     32.98 o
  -6  10  17      203.29      221.45     13.59 o
  -4  10  17      103.80       81.11      7.93 o
  -2  10  17      650.10      602.25     21.16 o
   0  10  17     1650.19     1451.44     30.64 o
   2  10  17      662.81      610.58     21.96 o
   4  10  17      108.60       69.81      9.38 o
   6  10  17      204.68      225.06     27.16 o
  -5  11  17      192.07      193.53     14.48 o
  -3  11  17        6.63        5.01      5.45 o
  -1  11  17      317.56      308.92     15.55 o
   1  11  17      309.07      300.60     14.00 o
   3  11  17        6.20        8.12      4.99 o
   5  11  17      190.03      179.64     14.02 o
  -4  12  17      673.03      652.80     25.40 o
  -2  12  17     3705.29     3496.33     79.36 o
   0  12  17      152.33      201.36     11.24 o
   2  12  17     3650.59     3475.79     70.18 o
   4  12  17      695.73      654.64     23.76 o
  -5  13  17      235.93      249.34     16.43 o
  -3  13  17      441.68      435.39     19.75 o
  -1  13  17      585.64      593.73     23.08 o
   1  13  17      577.51      542.38     26.84 o
   3  13  17      446.15      474.87     29.56 o
   5  13  17      240.21      247.00     20.60 o
  -4  14  17      171.38      169.43     14.16 o
  -2  14  17      128.86      100.02     11.11 o
   0  14  17       25.18       34.18      6.82 o
   2  14  17      127.49      122.34     11.09 o
   4  14  17      174.36      169.55     13.69 o
  -3  15  17      166.98      165.90     19.88 o
  -1  15  17        2.55       -5.27      5.91 o
   1  15  17        1.97        6.33      7.94 o
   3  15  17      165.91      196.53     14.09 o
  -4  16  17      381.93      396.89     21.74 o
  -2  16  17      974.20      998.19     35.73 o
   0  16  17      842.51      836.59     37.74 o
   2  16  17      971.88     1051.09     31.29 o
   4  16  17      376.75      391.80     26.07 o
  -3  17  17      308.47      342.07     20.60 o
  -1  17  17      124.77      154.10     20.96 o
   1  17  17      123.54      141.77     14.45 o
   3  17  17      314.85      344.67     18.81 o
  -2  18  17      569.64      557.22     37.90 o
   0  18  17      125.28       87.43     37.77 o
   2  18  17      566.94      525.37     22.41 o
  -6   0  18     1650.25     1657.42     43.64 o
  -4   0  18     4075.15     4200.32     78.13 o
  -2   0  18    27340.48    26872.99    487.10 o
   0   0  18     4365.00     4250.52    109.92 o
   2   0  18    27554.33    26413.39    504.53 o
   4   0  18     4218.31     4149.48     94.10 o
   6   0  18     1570.76     1504.82     59.86 o
  -7   1  18       62.83       65.56      7.78 o
  -5   1  18     2004.79     2053.30     31.26 o
  -3   1  18     4455.81     4436.57     53.02 o
  -1   1  18     6166.35     6353.21    100.27 o
   1   1  18     6197.77     6078.65     98.70 o
   3   1  18     4435.88     4270.30     67.73 o
   5   1  18     2014.01     2012.50     48.37 o
   7   1  18       61.32       55.43     17.35 o
  -6   2  18     1436.24     1508.57     28.18 o
  -4   2  18     1701.39     1704.40     30.94 o
  -2   2  18     2862.94     2794.21     32.97 o
   0   2  18    11993.04    12245.38    148.23 o
   2   2  18     2833.51     2645.94     44.94 o
   4   2  18     1683.79     1625.15     35.88 o
   6   2  18     1433.71     1455.44     40.76 o
  -7   3  18      150.82      103.24     13.37 o
  -5   3  18      971.30      985.10     20.56 o
  -3   3  18      903.59      883.40     18.95 o
  -1   3  18     4546.94     4450.52     60.03 o
   1   3  18     4567.46     4359.80     72.68 o
   3   3  18      905.00      879.58     20.78 o
   5   3  18      963.36      924.46     25.91 o
   7   3  18      152.89      148.72     14.67 o
  -6   4  18     1547.47     1624.02     47.07 o
  -4   4  18     1767.76     1785.21     30.16 o
  -2   4  18     1503.27     1481.87     21.75 o
   0   4  18      810.48      807.28     15.52 o
   2   4  18     1455.23     1399.51     30.51 o
   4   4  18     1767.19     1728.67     37.53 o
   6   4  18     1534.77     1620.07     43.52 o
  -7   5  18      272.62      244.80     16.49 o
  -5   5  18     1443.82     1473.54     27.79 o
  -3   5  18      883.06      826.05     18.10 o
  -1   5  18       64.56       81.13      7.36 o
   1   5  18       65.14       66.72      6.43 o
   3   5  18      870.26      769.03     26.16 o
   5   5  18     1463.63     1412.48     34.01 o
   7   5  18      270.94      274.57     18.63 o
  -6   6  18      503.27      555.50     22.13 o
  -4   6  18      514.51      525.14     18.23 o
  -2   6  18     2241.89     2132.52     32.34 o
   0   6  18      158.22      137.91      7.13 o
   2   6  18     2249.00     2092.10     45.48 o
   4   6  18      531.07      518.13     19.86 o
   6   6  18      483.90      559.79     40.67 o
  -5   7  18       80.06       64.01     10.21 o
  -3   7  18      108.64       99.22      6.92 o
  -1   7  18      155.37      145.01      6.16 o
   1   7  18      155.65      139.04      8.73 o
   3   7  18      108.87       95.14      9.46 o
   5   7  18       79.90       55.21      9.12 o
  -6   8  18       74.41       83.60     12.70 o
  -4   8  18      520.86      469.98     14.18 o
  -2   8  18       35.08       47.41      5.29 o
   0   8  18     2968.85     2828.76     45.68 o
   2   8  18       32.30       42.79     12.42 o
   4   8  18      523.10      500.36     25.13 o
   6   8  18       83.49       94.85     12.22 o
  -5   9  18       46.48       31.26      7.06 o
  -3   9  18     1886.04     1760.48     38.22 o
  -1   9  18      570.52      471.93     23.64 o
   1   9  18      554.70      458.25     16.87 o
   3   9  18     1895.95     1771.54     41.99 o
   5   9  18       43.32       48.52      9.23 o
  -6  10  18      580.19      644.12     35.67 o
  -4  10  18     1618.19     1653.79     94.49 o
  -2  10  18      802.72      797.97     25.62 o
   0  10  18     6266.19     5690.39    102.10 o
   2  10  18      821.08      827.90     24.80 o
   4  10  18     1626.83     1631.69     41.26 o
   6  10  18      605.14      676.49     40.75 o
  -5  11  18      589.94      625.47     23.99 o
  -3  11  18      129.29      106.70      9.94 o
  -1  11  18       21.36        7.80      5.84 o
   1  11  18       21.58       13.79      5.61 o
   3  11  18      132.48      117.94     10.98 o
   5  11  18      585.58      613.25     24.09 o
  -4  12  18      413.68      394.12     20.82 o
  -2  12  18     1103.86     1013.85     31.70 o
   0  12  18      363.29      304.68     15.51 o
   2  12  18     1112.32     1062.63     30.80 o
   4  12  18      418.43      368.67     19.98 o
  -5  13  18      148.24      165.86     13.99 o
  -3  13  18      133.03      113.03     11.74 o
  -1  13  18      113.64      116.72     12.22 o
   1  13  18      110.91      115.30     10.20 o
   3  13  18      138.17      139.08     12.04 o
   5  13  18      142.84      166.58     26.59 o
  -4  14  18     1827.74     1787.41     50.14 o
  -2  14  18      856.61      888.27     30.30 o
   0  14  18      226.23      255.75     19.71 o
   2  14  18      824.44      848.00     30.01 o
   4  14  18     1788.96     1798.12     45.95 o
  -3  15  18        7.39       12.66      7.28 o
  -1  15  18       86.24       85.42     18.39 o
   1  15  18       85.94      103.93     10.60 o
   3  15  18        7.94       -1.75      6.13 o
  -2  16  18      399.21      398.00     41.36 o
   0  16  18      254.44      219.56     20.86 o
   2  16  18      405.49      447.58     19.98 o
  -1  17  18       70.76       70.19     13.94 o
   1  17  18       68.42       76.15     15.36 o
   0  18  18     1215.74     1329.77     53.07 o
  -7   1  19       95.08      109.81     14.29 o
  -5   1  19     1015.92      993.28     18.56 o
  -3   1  19     2014.50     1977.42     28.71 o
  -1   1  19     2749.51     2765.60     42.80 o
   1   1  19     2726.19     2578.00     47.76 o
   3   1  19     2009.31     1887.34     35.71 o
   5   1  19     1028.93     1020.03     29.78 o
   7   1  19       92.39       75.08     12.24 o
  -6   2  19     1164.90     1241.22     32.86 o
  -4   2  19      898.23      890.04     18.65 o
  -2   2  19     3018.47     3006.49     43.93 o
   0   2  19     3668.04     3750.46     64.91 o
   2   2  19     3009.77     2789.58     47.71 o
   4   2  19      922.33      867.09     25.37 o
   6   2  19     1175.61     1244.78     37.04 o
  -7   3  19      969.18     1001.29     47.82 o
  -5   3  19     1130.48     1143.82     29.95 o
  -3   3  19     1853.25     1873.52     29.04 o
  -1   3  19     2262.74     2219.81     35.87 o
   1   3  19     2253.66     2192.81     41.15 o
   3   3  19     1882.07     1916.59     35.50 o
   5   3  19     1131.14     1125.01     29.44 o
   7   3  19      962.77      927.92     33.04 o
  -6   4  19     1196.08     1181.15     38.46 o
  -4   4  19     1946.66     1977.39     32.59 o
  -2   4  19      892.47      822.86     16.87 o
   0   4  19      608.62      565.86     19.46 o
   2   4  19      866.66      778.21     20.86 o
   4   4  19     1912.35     1850.71     40.19 o
   6   4  19     1211.14     1230.27     36.82 o
  -5   5  19      402.75      429.28     15.53 o
  -3   5  19      119.60      130.13      7.28 o
  -1   5  19     1856.10     1900.28     35.15 o
   1   5  19     1862.80     1789.44     35.95 o
   3   5  19      120.77      131.15     10.60 o
   5   5  19      406.96      434.71     17.63 o
  -6   6  19     4158.14     4602.56     90.10 o
  -4   6  19     2064.76     2063.99     45.68 o
  -2   6  19     1389.80     1317.56     23.83 o
   0   6  19      571.00      432.43     13.50 o
   2   6  19     1336.39     1209.15     28.45 o
   4   6  19     2020.75     1959.71     46.87 o
   6   6  19     4129.31     4211.69     89.74 o
  -5   7  19      926.14     1014.64     57.16 o
  -3   7  19      277.94      249.78     10.23 o
  -1   7  19     1484.74     1238.43     21.16 o
   1   7  19     1504.19     1217.81     27.33 o
   3   7  19      278.37      253.05     13.97 o
   5   7  19      911.93      982.08     30.80 o
  -6   8  19      129.40       97.90     16.13 o
  -4   8  19     1383.69     1354.36     31.08 o
  -2   8  19     1636.00     1576.03     34.99 o
   0   8  19     8184.82     7219.66    113.81 o
   2   8  19     1691.86     1584.04     39.87 o
   4   8  19     1412.65     1337.82     36.20 o
   6   8  19      147.03      139.69     13.81 o
  -5   9  19      205.23      201.29     19.28 o
  -3   9  19      200.35      166.82     11.83 o
  -1   9  19      880.10      806.73     22.53 o
   1   9  19      876.69      795.49     23.43 o
   3   9  19      199.41      174.27     21.65 o
   5   9  19      205.92      186.86     14.42 o
  -4  10  19       91.53       89.88      9.06 o
  -2  10  19     1946.98     1757.70     72.78 o
   0  10  19       22.60       27.36      5.98 o
   2  10  19     1960.81     1762.87     41.51 o
   4  10  19       98.80       93.26     10.72 o
  -5  11  19      261.25      295.19     24.28 o
  -3  11  19      276.93      277.69     14.76 o
  -1  11  19       65.50       52.79      8.45 o
   1  11  19       70.46       64.98      8.16 o
   3  11  19      272.89      269.84     15.33 o
   5  11  19      258.27      282.90     17.40 o
  -4  12  19     2716.18     2720.18     66.06 o
  -2  12  19     1031.99     1060.21     32.62 o
   0  12  19      471.59      475.22     28.04 o
   2  12  19     1033.35     1076.39     30.53 o
   4  12  19     2673.39     2689.26     60.76 o
  -3  13  19      257.54      269.57     20.54 o
  -1  13  19        4.75        0.71     10.43 o
   1  13  19        3.94        8.25      5.81 o
   3  13  19      256.26      256.31     24.06 o
  -4  14  19      189.18      214.98     15.54 o
  -2  14  19      591.62      556.50     23.52 o
   0  14  19      226.05      208.93     18.55 o
   2  14  19      597.45      562.22     21.59 o
   4  14  19      188.04      192.38     14.99 o
  -3  15  19      140.79      133.20     13.12 o
  -1  15  19       30.87       36.06     10.60 o
   1  15  19       30.01       34.04      9.32 o
   3  15  19      140.86      133.87     12.92 o
  -2  16  19      258.80      264.89     20.93 o
   0  16  19     1736.29     1880.43     64.78 o
   2  16  19      262.73      281.75     16.77 o
  -1  17  19       35.25       49.72     12.93 o
   1  17  19       37.17       43.95     10.87 o
  -6   0  20     1829.57     1994.64     67.83 o
  -4   0  20      769.44      790.87     21.56 o
  -2   0  20     5191.08     4958.72    103.12 o
   0   0  20      911.36      886.70     33.08 o
   2   0  20     5128.68     4873.09    105.59 o
   4   0  20      819.50      788.36     29.31 o
   6   0  20     1850.40     1958.50     80.10 o
  -5   1  20      761.02      750.05     17.36 o
  -3   1  20      256.29      262.67      7.71 o
  -1   1  20      359.18      362.13     13.04 o
   1   1  20      370.68      375.87     13.84 o
   3   1  20      258.27      255.64     11.38 o
   5   1  20      747.08      702.27     22.80 o
  -6   2  20      909.21      922.54     24.66 o
  -4   2  20      425.23      445.59     15.96 o
  -2   2  20      156.19      146.83      6.40 o
   0   2  20      223.40      270.57     12.15 o
   2   2  20      150.74      143.46      9.34 o
   4   2  20      414.11      406.89     18.84 o
   6   2  20      913.77      943.84     31.64 o
  -5   3  20      594.75      606.78     22.79 o
  -3   3  20      541.65      487.00     13.80 o
  -1   3  20      582.81      565.90     17.01 o
   1   3  20      583.29      579.17     16.64 o
   3   3  20      544.49      517.57     15.69 o
   5   3  20      588.93      582.23     20.56 o
  -6   4  20     2185.51     2321.44     72.47 o
  -4   4  20     1626.38     1653.52     38.37 o
  -2   4  20     4916.52     4864.61     66.80 o
   0   4  20      380.36      354.40     12.16 o
   2   4  20     4811.91     4759.20     81.00 o
   4   4  20     1637.63     1633.30     36.67 o
   6   4  20     2163.80     2253.99     67.63 o
  -5   5  20      343.00      343.81     17.68 o
  -3   5  20     1295.89     1256.64     27.34 o
  -1   5  20     1505.40     1529.25     36.32 o
   1   5  20     1476.84     1500.25     31.54 o
   3   5  20     1292.32     1256.90     33.06 o
   5   5  20      351.32      365.60     18.71 o
  -6   6  20      288.71      304.40     24.80 o
  -4   6  20      145.29      138.49     11.81 o
  -2   6  20      726.28      666.10     14.44 o
   0   6  20     4609.62     4488.44     74.22 o
   2   6  20      742.91      688.47     19.78 o
   4   6  20      163.01      140.20     12.09 o
   6   6  20      283.32      300.85     18.54 o
  -5   7  20       29.06       29.20     10.49 o
  -3   7  20       69.57       71.29      5.96 o
  -1   7  20      173.69      144.24     11.16 o
   1   7  20      173.22      152.75      9.42 o
   3   7  20       69.34       68.06      9.01 o
   5   7  20       29.12       25.51      7.93 o
  -6   8  20      692.84      742.40     36.96 o
  -4   8  20      469.44      464.17     20.87 o
  -2   8  20      830.95      837.34     34.65 o
   0   8  20        0.38        1.17      4.24 o
   2   8  20      837.38      791.74     24.51 o
   4   8  20      465.02      477.32     20.16 o
   6   8  20      669.16      732.96     33.31 o
  -5   9  20      209.20      160.46     18.00 o
  -3   9  20      457.97      456.23     15.55 o
  -1   9  20      755.28      743.95     24.35 o
   1   9  20      736.32      692.53     21.93 o
   3   9  20      454.51      448.99     19.04 o
   5   9  20      217.75      181.96     14.72 o
  -4  10  20     1295.08     1398.76     52.61 o
  -2  10  20     1721.11     1624.44     42.65 o
   0  10  20     1775.23     1826.48     40.71 o
   2  10  20     1739.85     1653.59     40.00 o
   4  10  20     1311.13     1422.10     38.48 o
  -5  11  20       30.15       29.69     12.02 o
  -3  11  20      193.84      151.26     11.46 o
  -1  11  20      519.47      432.15     22.64 o
   1  11  20      521.97      471.54     18.19 o
   3  11  20      195.77      167.69     12.92 o
   5  11  20       31.19       38.97      9.36 o
  -4  12  20      536.28      491.50     29.89 o
  -2  12  20      214.10      219.53     16.14 o
   0  12  20      444.56      411.96     19.89 o
   2  12  20      217.08      220.46     13.89 o
   4  12  20      532.44      496.22     21.72 o
  -3  13  20      175.68      176.01     29.63 o
  -1  13  20      205.39      163.95     15.70 o
   1  13  20      210.92      193.52     12.72 o
   3  13  20      178.21      206.57     14.56 o
  -2  14  20     1144.25     1202.30     45.43 o
   0  14  20     1884.32     1892.59     63.14 o
   2  14  20     1175.79     1302.70     35.67 o
  -3  15  20      472.64      466.12     39.63 o
  -1  15  20      109.31      104.33     17.30 o
   1  15  20      114.30      119.63     18.62 o
   3  15  20      464.40      477.13     21.90 o
  -2  16  20      820.27      894.42     38.60 o
   0  16  20      470.52      540.87     33.68 o
   2  16  20      806.69      866.74     34.25 o
  -5   1  21       31.59       37.77      6.04 o
  -3   1  21     1092.24     1082.94     20.95 o
  -1   1  21      383.44      364.91     13.45 o
   1   1  21      375.83      371.90     13.42 o
   3   1  21     1089.64     1039.21     24.27 o
   5   1  21       31.79       39.80      7.83 o
  -6   2  21      183.92      200.93     16.54 o
  -4   2  21      881.70      925.07     20.79 o
  -2   2  21     2179.12     2050.18     35.09 o
   0   2  21     5707.44     5513.09    103.22 o
   2   2  21     2248.61     2075.54     41.16 o
   4   2  21      894.28      893.98     23.05 o
   6   2  21      173.30      205.21     16.20 o
  -5   3  21      677.32      711.04     22.41 o
  -3   3  21      504.84      432.84     20.89 o
  -1   3  21     1257.78     1237.45     29.26 o
   1   3  21     1283.82     1245.37     29.78 o
   3   3  21      493.53      438.58     16.33 o
   5   3  21      671.25      683.65     22.69 o
  -6   4  21       92.10      146.32     20.78 o
  -4   4  21     1991.29     1914.45     43.07 o
  -2   4  21      276.61      231.82      8.68 o
   0   4  21        0.22       13.12      4.58 o
   2   4  21      259.41      202.74     11.20 o
   4   4  21     1980.53     1846.25     45.46 o
   6   4  21       94.41      113.50     13.44 o
  -5   5  21      166.10      169.67     15.99 o
  -3   5  21      660.59      641.90     20.71 o
  -1   5  21     5210.66     4688.69     86.84 o
   1   5  21     5196.19     4681.02     78.60 o
   3   5  21      663.95      601.70     21.64 o
   5   5  21      165.32      165.77     14.96 o
  -6   6  21     1428.36     1439.95     54.16 o
  -4   6  21     1155.77     1134.29     33.95 o
  -2   6  21      198.61      171.36      9.60 o
   0   6  21     1773.38     1993.99     38.39 o
   2   6  21      190.19      178.62     10.76 o
   4   6  21     1124.40     1049.90     31.59 o
   6   6  21     1452.45     1476.96     42.07 o
  -5   7  21      697.72      662.82     32.17 o
  -3   7  21      169.20      143.36     11.72 o
  -1   7  21      532.54      509.68     17.38 o
   1   7  21      530.33      485.59     16.11 o
   3   7  21      175.13      156.14     11.97 o
   5   7  21      687.63      617.26     24.43 o
  -4   8  21      701.18      717.75     26.51 o
  -2   8  21      733.88      664.80     22.21 o
   0   8  21     5022.10     4769.08     79.46 o
   2   8  21      759.88      725.30     23.20 o
   4   8  21      703.20      655.22     27.71 o
  -5   9  21      364.73      389.86     46.04 o
  -3   9  21       12.77       21.53      7.15 o
  -1   9  21      424.17      399.69     15.93 o
   1   9  21      426.41      365.27     15.89 o
   3   9  21       13.10        9.50      7.98 o
   5   9  21      365.57      386.64     20.19 o
  -4  10  21      242.95      258.23     37.39 o
  -2  10  21      743.49      661.91     27.39 o
   0  10  21      440.72      461.25     20.80 o
   2  10  21      752.47      712.86     23.64 o
   4  10  21      254.05      255.67     16.37 o
  -3  11  21       58.21       71.87      9.73 o
  -1  11  21      402.71      393.09     21.60 o
   1  11  21      404.02      405.61     24.13 o
   3  11  21       59.12       81.66     10.40 o
  -4  12  21      916.26     1042.33     60.87 o
  -2  12  21     1305.45     1364.45     45.82 o
   0  12  21      862.74      837.34     30.07 o
   2  12  21     1286.33     1322.09     41.25 o
   4  12  21      926.58     1043.06     32.82 o
  -3  13  21        0.32        5.62      7.46 o
  -1  13  21       80.31      110.52     13.77 o
   1  13  21       81.89       98.16     12.44 o
   3  13  21        0.15        7.76      7.22 o
  -2  14  21        7.48       14.34      9.03 o
   0  14  21      139.60      147.44     14.36 o
   2  14  21        7.50       13.21      7.60 o
  -1  15  21      115.86      155.35     39.55 o
   1  15  21      118.05      116.88     13.98 o
   0  16  21      296.27      313.81     24.35 o
  -6   0  22      253.06      251.04     30.74 o
  -4   0  22     1401.02     1427.55     37.31 o
  -2   0  22     3161.30     3179.02     71.08 o
   0   0  22     3071.49     2851.64     81.43 o
   2   0  22     3220.84     3107.31     73.87 o
   4   0  22     1431.12     1439.02     57.25 o
   6   0  22      232.62      226.49     24.17 o
  -5   1  22      343.64      409.13     27.50 o
  -3   1  22     1087.76     1063.87     21.05 o
  -1   1  22     1262.99     1207.53     28.98 o
   1   1  22     1242.67     1190.78     30.83 o
   3   1  22     1102.21     1035.47     25.19 o
   5   1  22      338.47      288.48     15.72 o
  -6   2  22      512.68      542.09     30.04 o
  -4   2  22      242.82      225.71     12.49 o
  -2   2  22      137.61      139.72      7.11 o
   0   2  22      101.77      119.66     11.20 o
   2   2  22      133.31      132.57      9.53 o
   4   2  22      240.98      239.27     12.51 o
   6   2  22      506.36      503.09     24.05 o
  -5   3  22      375.47      391.27     18.17 o
  -3   3  22       81.46       82.08      7.12 o
  -1   3  22      210.86      200.50     10.59 o
   1   3  22      216.03      198.54     10.51 o
   3   3  22       78.64       78.38      8.82 o
   5   3  22      373.21      340.44     19.55 o
  -6   4  22      385.68      406.64     24.15 o
  -4   4  22     1232.56     1284.96     36.71 o
  -2   4  22     1440.01     1510.15     27.88 o
   0   4  22      935.08      802.50     20.27 o
   2   4  22     1452.12     1498.88     33.27 o
   4   4  22     1223.16     1196.12     34.68 o
   6   4  22      402.94      431.62     22.63 o
  -5   5  22      103.91      100.39     12.76 o
  -3   5  22      891.32      905.43     29.78 o
  -1   5  22      673.93      681.66     20.49 o
   1   5  22      677.00      685.87     19.42 o
   3   5  22      906.58      906.13     27.78 o
   5   5  22      109.05      104.51     12.27 o
  -4   6  22       97.18      109.67     13.02 o
  -2   6  22     1948.94     1878.18     40.44 o
   0   6  22        0.28       -1.89      4.06 o
   2   6  22     1965.65     1838.07     38.96 o
   4   6  22       91.56      109.15     19.78 o
  -5   7  22      150.99      177.51     21.94 o
  -3   7  22       25.46       23.08      8.56 o
  -1   7  22      611.33      509.58     22.10 o
   1   7  22      612.23      526.09     17.16 o
   3   7  22       25.63        7.14      6.33 o
   5   7  22      150.86      147.21     13.87 o
  -4   8  22      243.86      290.16     19.81 o
  -2   8  22       50.36       43.37      6.49 o
   0   8  22     4239.79     3970.92     78.10 o
   2   8  22       59.34       46.11     10.23 o
   4   8  22      243.48      285.39     17.05 o
  -5   9  22      275.03      353.62     31.36 o
  -3   9  22      301.09      282.04     20.25 o
  -1   9  22      728.22      745.32     23.10 o
   1   9  22      746.74      790.45     24.09 o
   3   9  22      291.12      281.02     17.75 o
   5   9  22      277.01      323.95     19.22 o
  -4  10  22     1215.72     1283.33     66.43 o
  -2  10  22      849.67      832.00     60.40 o
   0  10  22      526.20      537.86     22.60 o
   2  10  22      826.88      838.01     26.52 o
   4  10  22     1194.40     1269.99     37.09 o
  -3  11  22      175.53      221.84     26.88 o
  -1  11  22      328.91      333.32     18.95 o
   1  11  22      334.29      329.11     18.98 o
   3  11  22      175.87      201.59     18.91 o
  -2  12  22      412.23      452.19     23.61 o
   0  12  22      631.12      592.18     24.97 o
   2  12  22      410.10      458.16     19.96 o
  -3  13  22      165.01      216.15     18.00 o
  -1  13  22      782.67      828.85     36.54 o
   1  13  22      784.85      873.60     32.34 o
   3  13  22      172.33      196.29     23.15 o
  -2  14  22       76.54       97.21     13.92 o
   0  14  22     3532.28     3927.30    100.37 o
   2  14  22       84.73      124.01     14.68 o
  -1  15  22      638.09      828.33     36.88 o
   1  15  22      626.30      795.12     32.36 o
  -5   1  23        7.56        1.78      9.98 o
  -3   1  23       17.43       17.24      3.86 o
  -1   1  23      137.76      123.51      8.68 o
   1   1  23      138.16      113.83      9.78 o
   3   1  23       15.58       24.73      5.88 o
   5   1  23        7.65       13.63      6.87 o
  -4   2  23     2813.94     2940.28     68.19 o
  -2   2  23      307.71      319.57     10.64 o
   0   2  23     2063.82     1937.05     44.44 o
   2   2  23      292.65      304.20     13.69 o
   4   2  23     2791.77     2864.04     51.99 o
  -5   3  23      678.12      682.05     25.30 o
  -3   3  23       49.87       47.19      7.97 o
  -1   3  23     1036.91     1001.79     26.34 o
   1   3  23     1042.40     1040.90     30.64 o
   3   3  23       45.72       38.55      7.50 o
   5   3  23      692.08      736.29     24.32 o
  -4   4  23      306.00      288.57     27.96 o
  -2   4  23       81.07       73.63      6.97 o
   0   4  23     1324.73     1223.15     31.26 o
   2   4  23       80.71       74.34      8.11 o
   4   4  23      309.61      306.67     17.19 o
  -5   5  23      311.24      329.03     23.17 o
  -3   5  23     1073.14     1088.34     41.07 o
  -1   5  23       18.46       30.27      7.20 o
   1   5  23       18.71       24.12      5.85 o
   3   5  23     1077.40     1086.83     31.50 o
   5   5  23      310.29      326.44     18.81 o
  -4   6  23      714.35      768.49     27.90 o
  -2   6  23     1550.73     1494.39     34.84 o
   0   6  23       93.06       84.83     11.77 o
   2   6  23     1563.06     1530.99     34.35 o
   4   6  23      710.37      760.82     26.78 o
  -5   7  23      136.57      125.75     19.77 o
  -3   7  23      281.00      285.48     19.26 o
  -1   7  23      104.01       80.18     10.46 o
   1   7  23      106.72       95.50      8.59 o
   3   7  23      279.39      300.80     22.05 o
   5   7  23      135.27      136.53     13.98 o
  -4   8  23      962.57     1035.38     39.67 o
  -2   8  23     1581.27     1501.17     41.65 o
   0   8  23      276.24      270.27     14.19 o
   2   8  23     1570.13     1484.48     38.12 o
   4   8  23      950.84      988.51     31.71 o
  -3   9  23       97.35       81.88     13.11 o
  -1   9  23      427.66      452.75     17.60 o
   1   9  23      424.95      466.09     21.68 o
   3   9  23       95.89      105.36     11.60 o
  -4  10  23       68.20       62.72     17.15 o
  -2  10  23      500.52      507.85     20.65 o
   0  10  23       21.21       24.06      9.55 o
   2  10  23      484.68      472.07     23.00 o
   4  10  23       63.31       47.26     10.18 o
  -3  11  23      787.25      880.27     53.76 o
  -1  11  23       75.48       81.74     10.61 o
   1  11  23       81.00       81.77     11.66 o
   3  11  23      770.38      880.46     37.95 o
  -2  12  23     2260.09     2429.56     70.69 o
   0  12  23      301.07      281.61     17.89 o
   2  12  23     2236.06     2270.42     63.17 o
  -1  13  23      255.58      344.73     19.64 o
   1  13  23      257.12      313.83     19.98 o
   0  14  23       57.19       87.27     12.75 o
  -4   0  24      553.30      501.47     43.41 o
  -2   0  24      737.37      781.10     40.28 o
   0   0  24     2388.56     2293.74     70.21 o
   2   0  24      720.84      714.15     34.51 o
   4   0  24      546.85      589.50     26.79 o
  -5   1  24      906.60     1015.10     43.71 o
  -3   1  24       58.26       61.36      7.57 o
  -1   1  24      100.14       99.00      8.41 o
   1   1  24       98.63       92.32      9.44 o
   3   1  24       54.31       62.81      7.60 o
   5   1  24      904.84      952.68     28.75 o
  -4   2  24      228.41      242.66     14.38 o
  -2   2  24      340.99      316.73     15.53 o
   0   2  24       62.37       57.91      7.46 o
   2   2  24      334.22      328.48     14.57 o
   4   2  24      234.55      241.31     13.17 o
  -5   3  24      155.33      180.65     20.10 o
  -3   3  24      508.48      534.73     21.73 o
  -1   3  24       79.67       61.50      7.16 o
   1   3  24       82.91       71.15      9.45 o
   3   3  24      500.77      502.43     18.61 o
   5   3  24      156.11      175.48     15.07 o
  -4   4  24      733.05      739.81     37.79 o
  -2   4  24      728.12      751.83     27.45 o
   0   4  24     1218.31     1280.25     32.75 o
   2   4  24      735.88      819.03     23.13 o
   4   4  24      716.08      713.78     26.10 o
  -5   5  24      238.51      321.49     21.75 o
  -3   5  24       86.87       88.40     10.91 o
  -1   5  24      462.66      452.22     16.97 o
   1   5  24      468.24      491.06     16.74 o
   3   5  24       81.68       78.47     10.90 o
   5   5  24      244.45      312.21     19.00 o
  -4   6  24      161.94      176.16     14.23 o
  -2   6  24      691.34      729.88     21.24 o
   0   6  24      637.48      553.84     19.84 o
   2   6  24      686.59      674.55     21.26 o
   4   6  24      166.24      159.17     14.01 o
  -3   7  24        6.19        4.83      7.48 o
  -1   7  24      120.65      107.42      9.63 o
   1   7  24      120.97      124.19      9.58 o
   3   7  24        6.23       12.29      7.10 o
  -4   8  24      264.01      268.63     17.74 o
  -2   8  24      708.16      734.02     22.15 o
   0   8  24       10.60        5.45      5.94 o
   2   8  24      703.34      724.80     24.58 o
   4   8  24      268.49      275.24     20.08 o
  -3   9  24      238.95      263.88     17.66 o
  -1   9  24       64.77       51.18      8.01 o
   1   9  24       60.27       57.39     10.57 o
   3   9  24      229.58      259.26     16.20 o
  -2  10  24     1167.37     1271.02     36.57 o
   0  10  24     1300.00     1327.79     41.56 o
   2  10  24     1188.51     1169.11     33.96 o
  -3  11  24       46.17       57.62     18.08 o
  -1  11  24      136.92      146.87     13.37 o
   1  11  24      134.10      154.66     14.75 o
   3  11  24       44.39       56.05     10.31 o
  -2  12  24      771.11      787.56     28.67 o
   0  12  24      515.89      526.37     24.34 o
   2  12  24      767.17      793.57     32.36 o
  -1  13  24      314.20      346.64     19.90 o
   1  13  24      306.45      337.69     20.98 o
  -5   1  25      286.11      309.68     47.35 o
  -3   1  25      277.35      250.28     43.81 o
  -1   1  25      238.67      220.23     14.88 o
   1   1  25      233.28      200.65     13.00 o
   3   1  25      270.34      270.69     14.52 o
   5   1  25      280.87      355.55     18.04 o
  -4   2  25      573.15      566.70     32.72 o
  -2   2  25     1820.19     1746.03     39.20 o
   0   2  25      974.56     1052.32     28.81 o
   2   2  25     1817.57     1774.12     43.16 o
   4   2  25      592.13      599.27     21.57 o
  -3   3  25     1066.35     1068.67     33.87 o
  -1   3  25      246.04      257.08     17.79 o
   1   3  25      240.50      264.42     14.90 o
   3   3  25     1076.83     1084.21     29.12 o
  -4   4  25       15.64       27.03      9.07 o
  -2   4  25      483.55      500.83     22.54 o
   0   4  25       57.66       61.47      8.28 o
   2   4  25      486.37      450.89     17.38 o
   4   4  25       12.58       11.76      7.87 o
  -3   5  25      148.90      167.83     15.01 o
  -1   5  25        2.51        1.55      5.14 o
   1   5  25        2.16       -1.77      5.07 o
   3   5  25      147.53      141.57     12.80 o
  -4   6  25      368.94      392.63     34.36 o
  -2   6  25      387.57      403.51     20.59 o
   0   6  25     1227.22     1263.61     33.78 o
   2   6  25      372.99      360.79     15.85 o
   4   6  25      375.87      389.28     36.03 o
  -3   7  25      318.89      342.88     19.81 o
  -1   7  25      533.40      571.44     20.23 o
   1   7  25      537.72      578.85     21.84 o
   3   7  25      327.42      394.23     30.55 o
  -2   8  25      794.27      785.74     38.70 o
   0   8  25     2255.14     2437.30     54.46 o
   2   8  25      786.72      822.47     26.89 o
  -3   9  25      319.94      340.92     20.47 o
  -1   9  25      180.99      186.71     12.53 o
   1   9  25      183.11      180.82     23.80 o
   3   9  25      317.86      346.16     21.52 o
  -2  10  25      919.09      996.06     43.90 o
   0  10  25      205.43      130.46     21.06 o
   2  10  25      937.01      967.74     35.67 o
  -1  11  25      531.76      500.67     22.63 o
   1  11  25      516.49      463.01     23.87 o
   0  12  25     1123.49     1201.25     39.54 o
  -4   0  26     1226.96     1322.26     75.70 o
  -2   0  26     1300.12     1391.96     39.37 o
   0   0  26      322.96      372.80     23.48 o
   2   0  26     1299.84     1352.74     72.30 o
   4   0  26     1214.60     1286.12     43.99 o
  -3   1  26        8.79        8.80     11.07 o
  -1   1  26      251.76      259.91     13.35 o
   1   1  26      255.56      276.64     26.27 o
   3   1  26        7.38       18.43      6.89 o
  -4   2  26       25.70       33.81     14.83 o
  -2   2  26      275.00      243.44     12.27 o
   0   2  26       66.37       75.62      8.89 o
   2   2  26      280.28      284.09     14.23 o
   4   2  26       24.41       22.22      7.78 o
  -3   3  26       98.24      103.08     11.41 o
  -1   3  26       24.63       28.70      6.78 o
   1   3  26       24.80       31.61      7.67 o
   3   3  26       95.39       99.81     10.49 o
  -4   4  26      438.97      500.03     36.61 o
  -2   4  26     1204.78     1235.48     38.37 o
   0   4  26     1481.41     1466.01     37.12 o
   2   4  26     1208.85     1218.35     31.74 o
   4   4  26      465.51      515.40     23.23 o
  -3   5  26     1186.31     1341.14     40.90 o
  -1   5  26      684.50      735.94     23.14 o
   1   5  26      690.88      740.52     30.41 o
   3   5  26     1208.50     1316.96     37.30 o
  -2   6  26      655.51      714.06     28.54 o
   0   6  26        6.44       19.58      6.99 o
   2   6  26      628.54      737.30     29.75 o
  -3   7  26      234.23      307.99     19.06 o
  -1   7  26      639.79      662.91     34.25 o
   1   7  26      640.16      682.12     24.31 o
   3   7  26      233.99      326.35     28.30 o
  -2   8  26      479.71      493.19     24.35 o
   0   8  26        1.70        6.34      6.86 o
   2   8  26      461.92      489.51     34.02 o
  -1   9  26      150.23      165.26     12.32 o
   1   9  26      142.54      181.81     15.84 o
   0  10  26      650.20      716.86     28.50 o
  -3   1  27       96.47      106.09     18.55 o
  -1   1  27      566.29      585.34     20.32 o
   1   1  27      573.49      593.45     22.30 o
   3   1  27      101.37      101.96     10.95 o
  -2   2  27      723.15      802.28     42.72 o
   0   2  27     2238.27     2515.54     55.48 o
   2   2  27      752.74      847.91     28.23 o
  -3   3  27     1030.88     1091.87     35.18 o
  -1   3  27      203.83      245.64     13.49 o
   1   3  27      194.54      235.36     14.82 o
   3   3  27     1018.88     1056.19     29.76 o
  -2   4  27       29.90       65.20     11.02 o
   0   4  27       18.89       16.09      6.72 o
   2   4  27       25.20       33.26      7.52 o
  -3   5  27      212.95      295.21     18.06 o
  -1   5  27      143.18      162.70     11.60 o
   1   5  27      141.45      171.10     13.07 o
   3   5  27      211.05      238.47     16.43 o
  -2   6  27       41.92       57.00     10.98 o
   0   6  27      955.57      996.06     29.82 o
   2   6  27       48.59       59.73     10.35 o
  -1   7  27      288.67      316.39     15.76 o
   1   7  27      291.60      293.25     16.94 o
  -2   8  27      113.92      158.28     15.66 o
   0   8  27     1421.36     1402.05     38.38 o
   2   8  27      129.31      129.96     15.16 o
  -1   9  27      106.29      149.65     13.29 o
   1   9  27      107.81      172.51     15.83 o
  -2   0  28     2172.44     2502.23    116.79 o
   0   0  28      325.49      327.97     53.45 o
   2   0  28     2170.74     2281.09     78.08 o
  -3   1  28      367.07      383.54     29.49 o
  -1   1  28      143.38      194.96     12.52 o
   1   1  28      150.60      174.43     13.57 o
   3   1  28      361.07      382.25     21.14 o
  -2   2  28       15.57       23.03      8.99 o
   0   2  28       64.88       85.21     12.65 o
   2   2  28       17.18       16.02      8.00 o
  -1   3  28      170.05      192.29     12.46 o
   1   3  28      166.33      185.57     13.92 o
  -2   4  28     1590.31     1813.09     51.66 o
   0   4  28       38.92       41.11      9.79 o
   2   4  28     1580.89     1765.41     48.05 o
  -1   5  28      450.20      470.77     19.00 o
   1   5  28      451.42      448.71     20.48 o
   0   6  28      124.31       94.76     10.82 o
  -1   7  28      332.35      409.20     24.99 o
   1   7  28      332.69      408.22     20.10 o
  -1   1  29     1174.57     1270.93     34.45 o
   1   1  29     1184.10     1366.13     38.31 o
   0   2  29      576.32      604.20     22.70 o
  -1   3  29       60.16       83.15      9.71 o
   1   3  29       59.86       63.11     10.22 o
   0   4  29      293.43      268.01     15.74 o
 
